# Supplementary material for: Whole Genome Analyses of Chinese Population and De Novo Assembly of A Northern Han Genome
Source: Genomics Proteomics Bioinformatics. 2019 Sep 5;17(3):229–47. doi: 10.1016/j.gpb.2019.07.002 (PMC6818495; doi:10.1016/j.gpb.2019.07.002)
Supplement: Supplementary Table S9 [file mmc24.xlsx]

## Sheet: Sheet1
Table S9 SNPs of hfCAS-EAS associated with the traits or diseases in GWAS catalog
Chr	Position	Ref	Alt	dbSNP	AF	1KGP_EAS	1KGP_SAS	1KGP_AFR	1KGP_AMR	1KGP_EUR	1KGP_ALL	Gene symbol	PubMed ID	Journal	DISEASE/TRAIT	Disease/traits
16	31099011	T	C	rs11150606	0.818	0.7639	0.0164	0.0053	0.2061	0.0338	0.19369	PRSS53	26926045	Nat Commun	Scalp hair shape	Scalp hair shape
19	54779389	C	T	rs443874	0.812	0.6161	0.1922	0.0764	0.2032	0.1561	0.241214	LILRB2	26634245	BMC Genet	Post bronchodilator FEV1/FVC ratio	Post bronchodilator FEV1/FVC ratio
2	109513601	A	G	rs3827760	0.93	0.873	0.0133	0.003	0.3919	0.0109	0.235623	EDAR	27182965	Nat Genet	Male-pattern baldness	Male-pattern baldness
16	31117413	C	T	rs2032915	0.916	0.8849	0.1431	0.0182	0.3818	0.3807	0.340256	VKORC1,BCKDK	28334899	Hum Mol Genet	Triglyceride levels	Triglyceride levels
16	31121793	G	A	rs14235	0.917	0.8849	0.1421	0.0893	0.3833	0.3817	0.359225	BCKDK	28892059	Nat Genet	Parkinson's disease	Parkinson's disease
1	169101060	G	A	rs12079745	0.786	0.7292	0.2249	0.1067	0.1369	0.0686	0.251597	ATP1B1	24952745	Nat Genet	QT interval	QT interval
16	31141993	C	T	rs1549293	0.916	0.8849	0.1411	0.093	0.3833	0.3817	0.360024	KAT8	25673412	Nature	Waist circumference	Waist circumference
2	56012214	T	C	rs2009262	0.834	0.8145	0.2648	0.0416	0.2392	0.2107	0.302117	PNPT1,EFEMP1	26686553	Nat Commun	Inguinal hernia	Inguinal hernia
16	31129895	A	G	rs9925964	0.916	0.8849	0.1431	0.0885	0.3847	0.3817	0.359425	KAT8	28443625	Nat Commun	BMI in non-smokers	BMI in non-smokers
2	56067182	T	A	rs4146922	0.827	0.8085	0.2618	0.0325	0.2378	0.2038	0.296326	PNPT1,EFEMP1	25429064	Hum Mol Genet	Height	Height
16	30918487	C	G	rs11649653	0.934	0.9048	0.1656	0.0212	0.4092	0.3936	0.355831	CTF1,FBXL19-AS1	24097068	Nat Genet	Triglycerides	Triglycerides
1	169100095	C	T	rs11809180	0.785	0.7292	0.227	0.1626	0.1412	0.0706	0.267772	ATP1B1	25055868	Hum Mol Genet	Electrocardiographic traits	Electrocardiographic traits
16	31088347	G	A	rs749671	0.918	0.8849	0.1452	0.0545	0.4035	0.3817	0.353435	ZNF646	26265036	Pharmacogenomics	Warfarin maintenance dose	Warfarin maintenance dose
13	63394793	T	C	rs1335688	0.848	0.7986	0.2658	0.0189	0.3357	0.1899	0.302316	LINC00448,LINC00376	24535457	Mol Psychiatry	Plasma amyloid beta peptide concentrations (ABx-40)	Plasma amyloid beta peptide concentrations (ABx-40)
16	31048079	C	T	rs10871454	0.92	0.8869	0.1452	0.056	0.4121	0.3877	0.356629	STX4	18535201	Blood	Warfarin maintenance dose	Warfarin maintenance dose
19	54797848	C	T	rs103294	0.75	0.5129	0.1278	0.0741	0.2435	0.1799	0.217652	MIR4752,LILRA3	28240269	Nat Commun	Blood protein levels	Blood protein levels
16	31107689	C	T	rs9923231	0.918	0.8849	0.1452	0.0545	0.4107	0.3877	0.355631	VKORC1,BCKDK	20833655	Hum Mol Genet	Warfarin maintenance dose	Warfarin maintenance dose
12	111887659	A	G	rs739496	0.917	0.8889	0.3364	0.3495	0.2709	0.2028	0.415136	SH2B3	25705162	Genomics Inform	Platelet count	Platelet count
2	108997262	C	T	rs4149433	0.879	0.8571	0.0194	0.0023	0.3833	0.0109	0.232228	SULT1C4	26105758	Nat Commun	Helix rolling	Helix rolling
16	31011183	A	G	rs4889606	0.918	0.8859	0.1626	0.1604	0.4294	0.3827	0.388778	STX1B	25673412	Nature	Hip circumference	Hip circumference
2	56096892	A	G	rs3791679	0.777	0.7688	0.2505	0.0333	0.2421	0.2286	0.291933	EFEMP1	28448500	PLoS Genet	Waist circumference adjusted for BMI (joint analysis main effects and physical activity interaction)	Waist circumference adjusted for BMI (joint analysis main effects and physical activity interaction)
2	56111309	C	T	rs3791675	0.774	0.7609	0.2444	0.0363	0.2435	0.2306	0.290535	EFEMP1	28448500	PLoS Genet	Waist circumference adjusted for BMI (joint analysis main effects and physical activity interaction)	Waist circumference adjusted for BMI (joint analysis main effects and physical activity interaction)
2	19629304	T	C	rs13398721	0.824	0.7718	0.2372	0.2685	0.3026	0.1581	0.346246	OSR1,LINC00954	23478653	Pharmacogenomics J	Response to irinotecan and platinum-based chemotherapy in non-small-cell lung cancer	Response to irinotecan and platinum-based chemotherapy in non-small-cell lung cancer
17	48404076	C	T	rs1985762	0.729	0.745	0.2638	0.0393	0.1254	0.1044	0.2502	TMEM92-AS1,XYLT2	28632202	Transl Psychiatry	Borderline personality disorder	Borderline personality disorder
15	65153690	G	A	rs12595292	0.755	0.747	0.1626	0.1082	0.2925	0.1451	0.280351	PLEKHO2	21347282	PLoS Genet	LDL cholesterol	LDL cholesterol
17	9387453	C	G	rs2168858	0.735	0.6915	0.2147	0.1558	0.281	0.0775	0.276757	STX8	26305897	PLoS Genet	Diabetic kidney disease	Diabetic kidney disease
10	90964614	T	G	rs11203032	0.786	0.7411	0.3333	0.0076	0.2622	0.1282	0.278355	MIR4679-2,CH25H	20445134	Circ Cardiovasc Genet	Heart failure	Heart failure
19	54815577	T	C	rs759819	0.809	0.7183	0.2853	0.0681	0.3573	0.3062	0.329273	LILRA3,LILRA5	25961943	Nat Genet	HDL cholesterol	HDL cholesterol
2	71525785	T	C	rs12612930	0.6	0.5456	0.0746	0.0045	0.1167	0.0298	0.147764	PAIP2B,ZNF638	23456168	Hum Genet	Height	Height
1	62587720	G	A	rs2012694	0.747	0.7113	0.183	0.2776	0.2277	0.0686	0.297524	INADL	28115739	Mol Psychiatry	Methadone dose in opioid dependence	Methadone dose in opioid dependence
2	71560665	A	T	rs3771381	0.599	0.5397	0.0736	0.0265	0.1182	0.0298	0.152356	ZNF638	25429064	Hum Mol Genet	Height	Height
2	154731287	G	A	rs6751439	0.877	0.869	0.4172	0.4349	0.1599	0.1322	0.419928	GALNT13	25979521	J Allergy Clin Immunol	Forced expiratory volume in 1 second (occupational environmental exposures interaction)	Forced expiratory volume in 1 second (occupational environmental exposures interaction)
7	39121500	A	T	rs10464366	0.758	0.7073	0.271	0.115	0.3084	0.2445	0.317492	POU6F2	23382691	PLoS Genet	IgG glycosylation	IgG glycosylation
16	82848208	A	G	rs12598815	0.656	0.63	0.2137	0.0038	0.2176	0.0169	0.203075	LOC101928446	26053186	PLoS One	3-hydroxy-1-methylpropylmercapturic acid levels in smokers	3-hydroxy-1-methylpropylmercapturic acid levels in smokers
2	108916044	A	G	rs4149423	0.827	0.7609	0.2802	0.3533	0.3919	0.1571	0.386981	SULT1C2	26105758	Nat Commun	Lobe size	Lobe size
22	39670851	G	T	rs968451	0.739	0.746	0.2996	0.0492	0.3055	0.1849	0.301118	PDGFB,RPL3	21399635	Nat Genet	Primary biliary cholangitis	Primary biliary cholangitis
4	185121733	T	C	rs17623373	0.57	0.5486	0.0706	0.0045	0.0893	0.0258	0.142971	ENPP6	26379185	PLoS One	Severe influenza A (H1N1) infection	Severe influenza A (H1N1) infection
15	65191448	G	T	rs1684053	0.742	0.7599	0.1595	0.1717	0.3199	0.17	0.307907	PLEKHO2,ANKDD1A	27863252	Cell	Platelet distribution width	Platelet distribution width
1	155927752	G	A	rs2364403	0.786	0.7827	0.2996	0.2723	0.2882	0.1819	0.364417	ARHGEF2	22959728	Neurobiol Aging	Amyotrophic lateral sclerosis (age of onset)	Amyotrophic lateral sclerosis (age of onset)
16	76169731	G	A	rs2288061	0.845	0.8224	0.1994	0.146	0.4265	0.1869	0.339657	TERF2IP,CNTNAP4	26584805	Genes Nutr	Delta-5 desaturase activity	Delta-5 desaturase activity
16	76170096	C	T	rs2288059	0.845	0.8224	0.2004	0.1452	0.4265	0.1869	0.339657	TERF2IP,CNTNAP4	26584805	Genes Nutr	Delta-5 desaturase activity	Delta-5 desaturase activity
4	101436201	A	G	rs1318710	0.728	0.7093	0.3098	0.1619	0.2637	0.0954	0.301717	EMCN	25710614	Nat Commun	Food allergy	Food allergy
15	65200804	C	T	rs1684041	0.717	0.751	0.1595	0.1672	0.3012	0.1521	0.298722	PLEKHO2,ANKDD1A	27863252	Cell	Mean platelet volume	Mean platelet volume
15	65198591	A	G	rs1631677	0.718	0.751	0.1595	0.171	0.3026	0.1511	0.29972	PLEKHO2,ANKDD1A	27863252	Cell	Platelet count	Platelet count
9	22155709	C	T	rs944802	0.615	0.6062	0.0521	0.0998	0.1239	0.1332	0.202476	CDKN2B-AS1,DMRTA1	27863252	Cell	White blood cell count	White blood cell count
15	28205564	A	G	rs4778214	0.829	0.8423	0.2965	0.416	0.2767	0.1501	0.405751	OCA2	24023788	PLoS One	Lung function (forced expiratory flow between 25% and 75% of forced vital capacity)	Lung function (forced expiratory flow between 25% and 75% of forced vital capacity)
15	65183801	A	G	rs1719271	0.726	0.752	0.1626	0.2231	0.2997	0.1471	0.313099	PLEKHO2,ANKDD1A	22139419	Nature	Platelet count	Platelet count
7	50253897	G	A	rs17664743	0.723	0.6538	0.136	0.3124	0.1787	0.2177	0.309105	C7orf72,IKZF1	23817569	Nat Genet	Self-reported allergy	Self-reported allergy
19	54792761	G	C	rs386000	0.838	0.6548	0.1472	0.174	0.4294	0.1909	0.304313	MIR4752,LILRA3	24097068	Nat Genet	HDL cholesterol	HDL cholesterol
7	45984820	C	T	rs2949833	0.708	0.7083	0.2556	0.0136	0.1816	0.3022	0.281949	IGFBP3,TNS3	28240269	Nat Commun	Blood protein levels	Blood protein levels
7	45994378	A	T	rs2949837	0.708	0.7113	0.2556	0.0151	0.1816	0.3022	0.282947	IGFBP3,TNS3	25865494	Am J Hum Genet	Sitting height ratio	Sitting height ratio
4	76207570	A	C	rs7689350	0.68	0.6895	0.2065	0.1747	0.1873	0.1173	0.27476	PARM1,LOC441025	25763902	PLoS Genet	Classic bladder exstrophy	Classic bladder exstrophy
12	112256762	T	C	rs7305242	0.569	0.5764	0.0818	0.0545	0.1412	0.002	0.166334	ALDH2,MAPKAPK5-AS1	28892062	Nat Genet	Body mass index	Body mass index
7	27976563	G	A	rs10486567	0.86	0.874	0.3333	0.2784	0.4597	0.2296	0.424321	JAZF1	28139693	Nat Commun	Prostate-specific antigen levels	Prostate-specific antigen levels
7	27977363	T	C	rs7808935	0.86	0.873	0.3354	0.2784	0.4597	0.2306	0.42472	JAZF1	26034056	Cancer Discov	Prostate cancer	Prostate cancer
8	32411216	C	T	rs16879552	0.634	0.5625	0.1002	0.2368	0.0893	0.0338	0.214457	NRG1	19196962	Proc Natl Acad Sci U S A	Hirschsprung disease	Hirschsprung disease
22	39721745	A	G	rs12627970	0.743	0.7431	0.3456	0.025	0.3112	0.2038	0.307708	RPL3,SYNGR1	26192919	Nat Genet	Inflammatory bowel disease	Inflammatory bowel disease
2	56108333	C	T	rs1346786	0.853	0.8294	0.3384	0.4402	0.3314	0.3072	0.456869	EFEMP1	25631615	Genet Epidemiol	Optic cup area	Optic cup area
2	26928811	G	A	rs11126666	0.709	0.6944	0.2751	0.174	0.1686	0.2714	0.317292	KCNK3	28892062	Nat Genet	Body mass index	Body mass index
9	24111280	C	A	rs2225614	0.687	0.6111	0.229	0.1377	0.2954	0.1988	0.284944	ELAVL2,IZUMO3	19197348	PLoS Genet	Quantitative traits	Quantitative traits
20	62328742	C	T	rs909341	0.655	0.6468	0.2464	0.0242	0.2637	0.2018	0.261781	TNFRSF6B	25574825	Am J Hum Genet	Atopic dermatitis	Atopic dermatitis
4	100056998	A	G	rs3805322	0.477	0.4296	NA	NA	NA	NA	0.0864617	LOC100507053	22960999	Nat Genet	Esophageal cancer (alcohol interaction)	Esophageal cancer (alcohol interaction)
16	31357760	G	A	rs11150612	0.729	0.6518	0.1176	0.056	0.317	0.339	0.28095	ITGAM,ITGAX	25305756	Nat Genet	IgA nephropathy	IgA nephropathy
17	2771512	C	T	rs12603284	0.637	0.5833	0.1963	0.0454	0.2507	0.0915	0.220847	RAP1GAP2	21658281	BMC Cardiovasc Disord	Sudden cardiac arrest	Sudden cardiac arrest
1	66153363	C	G	rs4655582	0.839	0.8313	0.226	0.1755	0.4539	0.3588	0.392772	LEPR,PDE4B	28107422	PLoS One	Fibrinogen levels	Fibrinogen levels
1	8473813	C	T	rs12754538	0.759	0.752	0.2403	0.0272	0.3746	0.2167	0.300919	RERE	27089181	Nat Genet	Subjective well-being	Subjective well-being
2	55973732	C	T	rs2163237	0.751	0.7411	0.317	0.1278	0.3674	0.332	0.36242	PNPT1,EFEMP1	23382691	PLoS Genet	IgG glycosylation	IgG glycosylation
12	132419533	C	T	rs4965006	0.57	0.5585	0.0767	0.059	0.1599	0.1093	0.187101	PUS1	26993346	Alzheimers Dement	Posterior cortical atrophy and Alzheimer's disease	Posterior cortical atrophy and Alzheimer's disease
9	104867838	C	T	rs10989824	0.637	0.6012	0.2536	0.1324	0.2133	0.0616	0.247404	GRIN3A,LINC00587	23400010	Pharmacogenomics J	Thiazide-induced adverse metabolic effects in hypertensive patients	Thiazide-induced adverse metabolic effects in hypertensive patients
3	169300219	C	T	rs1344555	0.719	0.6825	0.3282	0.202	0.3055	0.2008	0.33746	MECOM	23284291	PLoS Genet	Pulmonary function (smoking interaction)	Pulmonary function (smoking interaction)
1	2069681	C	T	rs3753242	0.569	0.5972	0.1738	0.0197	0.1254	0.0577	0.188299	PRKCZ	21107309	Neuropsychopharmacology	Response to antipsychotic treatment in schizophrenia (reasoning)	Response to antipsychotic treatment in schizophrenia (reasoning)
12	112641377	T	G	rs2301712	0.59	0.5843	0.0982	0.1891	0.1614	0.0149	0.212061	HECTD4	28892062	Nat Genet	Body mass index	Body mass index
10	28405411	G	T	rs7916852	0.854	0.8839	0.4775	0.3782	0.4251	0.1342	0.456869	MPP7	27001270	BMC Med Genomics	Glaucoma (primary open-angle)	Glaucoma (primary open-angle)
9	26895808	A	G	rs10967586	0.698	0.6736	0.2904	0.2648	0.2435	0.1252	0.321086	CAAP1,PLAA	26198764	Am J Med Genet B Neuropsychiatr Genet	Schizophrenia	Schizophrenia
1	8759554	T	C	rs12025126	0.786	0.7768	0.2311	0.1293	0.4092	0.2664	0.345847	RERE	20548946	PLoS Genet	Vertical cup-disc ratio	Vertical cup-disc ratio
1	155868625	G	A	rs2282301	0.756	0.7589	0.3016	0.2958	0.3084	0.2346	0.379593	RIT1	18846501	Am J Med Genet B Neuropsychiatr Genet	Conduct disorder (maternal expressed emotions interaction)	Conduct disorder (maternal expressed emotions interaction)
8	38594656	C	T	rs17506613	0.874	0.8998	0.4591	0.3714	0.4006	0.3698	0.498602	TACC1	28235828	G3 (Bethesda)	Midgestational circulating levels of PBDEs	Midgestational circulating levels of PBDEs
9	34107505	C	T	rs11557154	0.61	0.6012	0.2352	0.0106	0.2147	0.1372	0.227037	DCAF12	27863252	Cell	Neutrophil percentage of white cells	Neutrophil percentage of white cells
4	155451759	T	A	rs12511469	0.602	0.5347	0.2004	0.0552	0.1888	0.1978	0.227236	DCHS2,PLRG1	21757653	Arterioscler Thromb Vasc Biol	Fibrinogen	Fibrinogen
9	34116083	T	C	rs10971930	0.608	0.6012	0.2352	0.0106	0.2147	0.1372	0.227037	DCAF12	27863252	Cell	Granulocyte percentage of myeloid white cells	Granulocyte percentage of myeloid white cells
6	39202157	G	A	rs9366999	0.768	0.7173	0.3272	0.2073	0.3963	0.3171	0.381589	KCNK5,KCNK17	23251661	PLoS One	Obesity-related traits	Obesity-related traits
4	155483914	C	T	rs1800788	0.6	0.5387	0.2045	0.062	0.1844	0.1958	0.229633	FGB	21757653	Arterioscler Thromb Vasc Biol	Fibrinogen	Fibrinogen
1	169490772	G	A	rs9332653	0.757	0.7192	0.3885	0.3449	0.2493	0.2078	0.387979	F5	28240269	Nat Commun	Blood protein levels	Blood protein levels
5	76479833	T	C	rs2928166	0.82	0.8482	0.3323	0.4516	0.2421	0.1521	0.41893	ZBED3-AS1,PDE8B	27863252	Cell	Hemoglobin concentration	Hemoglobin concentration
6	7085817	G	A	rs61025394	0.805	0.8204	0.4294	0.3759	0.3415	0.2157	0.438898	LY86,RREB1	27863252	Cell	Plateletcrit	Plateletcrit
10	114726843	G	A	rs11196172	0.706	0.6468	0.3415	0.053	0.1643	0.1193	0.257588	TCF7L2	26965516	Gastroenterology	Colorectal cancer	Colorectal cancer
19	49206631	A	T	rs1047781	0.454	0.4395	0.0082	NA	0.0014	NA	0.0902556	FUT2	25574825	Am J Hum Genet	Psoriasis	Psoriasis
10	68224886	A	G	rs2441727	0.843	0.8532	0.411	0.4803	0.2118	0.0567	0.419529	CTNNA3	23583980	Nat Genet	Interstitial lung disease	Interstitial lung disease
5	59369794	A	G	rs1588265	0.732	0.753	0.3323	0.2126	0.3084	0.2773	0.371006	PDE4D	19426955	Am J Hum Genet	Asthma	Asthma
4	189861251	G	T	rs11731175	0.836	0.8433	0.4376	0.2973	0.4769	0.2823	0.45647	LINC01060,LINC01262	23453885	Lancet	Autism spectrum disorder, attention deficit-hyperactivity disorder, bipolar disorder, major depressive disorder, and schizophrenia (combined)	Autism spectrum disorder, attention deficit-hyperactivity disorder, bipolar disorder, major depressive disorder, and schizophrenia (combined)
5	76477820	A	G	rs2928167	0.817	0.8452	0.3333	0.4592	0.2435	0.1531	0.420927	ZBED3-AS1,PDE8B	27863252	Cell	Red blood cell count	Red blood cell count
9	85810910	A	G	rs10115371	0.701	0.7054	0.2853	0.2799	0.2118	0.2097	0.343051	RASEF,FRMD3	27082954	PLoS One	Peripheral arterial disease (traffic-related air pollution interaction)	Peripheral arterial disease (traffic-related air pollution interaction)
11	63173684	T	G	rs7101446	0.694	0.7093	0.2873	0.2247	0.2709	0.1988	0.335663	SLC22A9	22566634	Proc Natl Acad Sci U S A	Economic and political preferences	Economic and political preferences
3	141377330	A	G	rs868767	0.779	0.7411	0.4223	0.0356	0.3545	0.1024	0.310703	RASA2,RNF7	28935272	Gynecol Oncol	Overall survival in serous epithelial ovarian cancer treated with paclitaxel and cisplatin	Overall survival in serous epithelial ovarian cancer treated with paclitaxel and cisplatin
9	22145694	A	G	rs2065500	0.649	0.6359	0.0552	0.09	0.2925	0.168	0.236821	CDKN2B-AS1,DMRTA1	27863252	Cell	Neutrophil percentage of white cells	Neutrophil percentage of white cells
9	77149837	A	G	rs7042950	0.76	0.7431	0.4029	0.3154	0.3141	0.2227	0.39976	MIR6130	23396134	Nat Genet	Refractive error	Refractive error
18	53845164	G	A	rs1792738	0.794	0.7827	0.4397	0.0514	0.4265	0.335	0.383387	LINC01539,TXNL1	26752167	Sci Rep	Systolic blood pressure (cigarette smoking interaction)	Systolic blood pressure (cigarette smoking interaction)
19	49214470	T	C	rs281380	0.853	0.8413	0.4305	0.3343	0.5	0.4016	0.491613	FUT2,MAMSTR	21833088	Nature	Multiple sclerosis	Multiple sclerosis
5	154353012	A	G	rs13165424	0.822	0.8085	0.4714	0.0961	0.3501	0.2217	0.373203	MRPL22,KIF4B	27863252	Cell	Mean corpuscular hemoglobin	Mean corpuscular hemoglobin
1	8485904	T	C	rs12045438	0.757	0.756	0.2403	0.2368	0.4063	0.2167	0.361422	LOC102724552	27089181	Nat Genet	Subjective well-being	Subjective well-being
5	58333316	G	A	rs1498605	0.737	0.748	0.2669	0.3858	0.2435	0.1302	0.364417	PDE4D	26634245	BMC Genet	Post bronchodilator FEV1/FVC ratio	Post bronchodilator FEV1/FVC ratio
11	15952294	C	T	rs11023787	0.549	0.4921	0.1994	0.0113	0.0692	0.0577	0.162141	LOC102724957,SOX6	21104366	Sci China Life Sci	Bone mineral density (wrist)	Bone mineral density (wrist)
5	10467702	G	A	rs1092913	0.709	0.6865	0.3415	0.3222	0.3573	0.0974	0.359026	ROPN1L,MIR6131	21424380	Hum Genet	Breast cancer	Breast cancer
7	28307305	T	G	rs35110517	0.654	0.6498	0.2321	0.0915	0.3055	0.2078	0.284345	JAZF1-AS1,CREB5	27863252	Cell	Monocyte count	Monocyte count
7	46008110	G	A	rs11977526	0.791	0.7937	0.3885	0.326	0.2824	0.4026	0.441693	IGFBP3,TNS3	28498854	PLoS Genet	Blood pressure traits (multi-trait analysis)	Blood pressure traits (multi-trait analysis)
3	182730291	G	A	rs9858038	0.662	0.5734	0.3139	0.174	0.2997	0.1978	0.303914	DCUN1D1,MCCC1	27182965	Nat Genet	Parkinson's disease	Parkinson's disease
5	156938327	G	A	rs6860540	0.765	0.7867	0.3701	0.2874	0.3055	0.338	0.416733	ADAM19	25574825	Am J Hum Genet	Inflammatory skin disease	Inflammatory skin disease
10	28388150	G	A	rs10763642	0.767	0.7679	0.4192	0.3608	0.3991	0.1243	0.411941	MPP7	23251661	PLoS One	Obesity-related traits	Obesity-related traits
16	31334236	C	A	rs11150610	0.747	0.6577	0.1616	0.0832	0.3487	0.3986	0.314297	ITGAM	19165918	Nat Genet	Systemic lupus erythematosus	Systemic lupus erythematosus
16	89741496	A	G	rs12443954	0.788	0.8095	0.4407	0.3472	0.3674	0.2406	0.439896	SPATA33,CDK10	23453885	Lancet	Autism spectrum disorder, attention deficit-hyperactivity disorder, bipolar disorder, major depressive disorder, and schizophrenia (combined)	Autism spectrum disorder, attention deficit-hyperactivity disorder, bipolar disorder, major depressive disorder, and schizophrenia (combined)
15	28344238	A	G	rs7495174	0.598	0.6419	0.2321	0.143	0.1556	0.0865	0.251198	OCA2	26184321	Genes	Red vs non-red hair color	Red vs non-red hair color
5	10464107	C	T	rs2967951	0.705	0.6796	0.3446	0.3041	0.3602	0.0984	0.354034	ROPN1L	22446040	Gene	Body mass index	Body mass index
16	85836256	T	C	rs2733954	0.754	0.7232	0.3221	0.3026	0.4092	0.1978	0.384784	COX4I1	25642632	Nat Genet	Leprosy	Leprosy
2	217863481	C	G	rs10932688	0.825	0.8323	0.3078	0.0696	0.4798	0.2664	0.366014	LOC101928327,DIRC3-AS1	23704328	Hum Mol Genet	Primary tooth development (number of teeth)	Primary tooth development (number of teeth)
1	66092570	A	G	rs11208691	0.873	0.869	0.4765	0.4493	0.4841	0.3748	0.528954	LEPR	27863252	Cell	Lymphocyte percentage of white cells	Lymphocyte percentage of white cells
3	141362225	A	G	rs295315	0.802	0.7609	0.4581	0.1286	0.402	0.174	0.367212	RASA2,RNF7	28935272	Gynecol Oncol	Overall survival in serous epithelial ovarian cancer treated with paclitaxel and cisplatin	Overall survival in serous epithelial ovarian cancer treated with paclitaxel and cisplatin
3	188289697	C	T	rs10937355	0.685	0.7024	0.3415	0.1626	0.2839	0.2475	0.340056	LPP	23251661	PLoS One	Obesity-related traits	Obesity-related traits
1	66102257	G	A	rs1805096	0.873	0.869	0.4775	0.4478	0.4841	0.3797	0.529752	LEPR	22939635	Am J Hum Genet	C-reactive protein	C-reactive protein
1	66117829	A	C	rs1938492	0.874	0.869	0.4765	0.4531	0.4841	0.3797	0.53095	LEPR,PDE4B	23969696	Circulation	Fibrinogen	Fibrinogen
8	120224806	A	G	rs1364705	0.601	0.5655	0.2045	0.0643	0.2594	0.2197	0.250799	MAL2	19668339	PLoS One	Hippocampal atrophy	Hippocampal atrophy
1	22447316	A	G	rs3765350	0.724	0.6687	0.3395	0.1762	0.3833	0.1938	0.339457	WNT4	28743860	Nat Commun	Bone mineral density (paediatric, total body less head)	Bone mineral density (paediatric, total body less head)
4	155347393	A	T	rs1466662	0.704	0.6776	0.3292	0.0401	0.3631	0.3131	0.324481	DCHS2	22005931	Mol Psychiatry	Alzheimer's disease (age of onset)	Alzheimer's disease (age of onset)
1	66089782	C	T	rs6700896	0.871	0.869	0.4755	0.4448	0.4885	0.3817	0.529553	LEPR	27863252	Cell	Mean corpuscular hemoglobin	Mean corpuscular hemoglobin
2	5462987	G	T	rs1524480	0.771	0.7609	0.4305	0.0121	0.2795	0.2187	0.323083	LINC01249,LINC01248	26198764	Am J Med Genet B Neuropsychiatr Genet	Schizophrenia	Schizophrenia
2	173546313	G	A	rs733331	0.52	0.5179	0.18	0.003	0.1484	0.0388	0.16853	PDK1,RAPGEF4-AS1	25187374	Diabetes	Fasting plasma glucose	Fasting plasma glucose
13	84727524	C	T	rs2809154	0.537	0.5238	0.1636	0.0234	0.1585	0.162	0.198083	LINC00333	27989323	Am J Hum Genet	Interleukin-1-receptor antagonist levels	Interleukin-1-receptor antagonist levels
1	66105944	C	T	rs1892534	0.873	0.87	0.4765	0.4531	0.4986	0.3837	0.533946	LEPR,PDE4B	27863252	Cell	Myeloid white cell count	Myeloid white cell count
5	27611431	G	T	rs12054895	0.691	0.6835	0.3282	0.0537	0.3516	0.2903	0.322883	LINC01021,LSP1P3	23377640	Am J Psychiatry	Major depressive disorder	Major depressive disorder
14	56231800	A	C	rs7494275	0.475	0.4464	0.1227	0.0212	0.1196	0.003	0.136581	KTN1,RPL13AP3	23648065	Cancer Sci	Adverse response to chemotherapy (neutropenia/leucopenia) (all topoisomerase inhibitors)	Adverse response to chemotherapy (neutropenia/leucopenia) (all topoisomerase inhibitors)
5	58333808	C	T	rs4700319	0.737	0.748	0.2658	0.3986	0.245	0.1302	0.367812	PDE4D	28808816	Biogerontology	Cognitive function	Cognitive function
7	150637863	C	T	rs4725982	0.675	0.5833	0.3252	0.267	0.3314	0.2048	0.338458	AOC1,KCNH2	20062061	Nat Genet	Electrocardiographic traits	Electrocardiographic traits
15	31463378	G	A	rs7169523	0.668	0.622	0.3313	0.0272	0.2133	0.2018	0.267173	TRPM1,LOC283710	23055271	Ann Neurol	Myasthenia gravis	Myasthenia gravis
15	66070693	C	T	rs2572207	0.76	0.7679	0.4233	0.4002	0.2406	0.2157	0.419529	DENND4A	27863252	Cell	Mean corpuscular hemoglobin	Mean corpuscular hemoglobin
6	127808155	G	C	rs9372872	0.585	0.6696	0.135	0.1241	0.2421	0.1004	0.247604	SOGA3	26631737	Diabetes	Urinary albumin-to-creatinine ratio in non-diabetics	Urinary albumin-to-creatinine ratio in non-diabetics
15	70006873	G	A	rs4776472	0.683	0.6687	0.1892	0.0401	0.3473	0.2465	0.279752	PCAT29,LINC00593	17903304	BMC Med Genet	Atrial fibrillation	Atrial fibrillation
12	74087808	C	T	rs7964120	0.704	0.7113	0.3681	0.1112	0.3285	0.3539	0.361022	LOC101928137,LOC100507377	23251661	PLoS One	Obesity-related traits	Obesity-related traits
5	58333160	A	C	rs1498604	0.737	0.748	0.2679	0.4009	0.2435	0.1312	0.36881	PDE4D	26634245	BMC Genet	Post bronchodilator FEV1/FVC ratio	Post bronchodilator FEV1/FVC ratio
2	172833139	A	G	rs13004237	0.727	0.7421	0.2689	0.323	0.2824	0.3211	0.390775	HAT1	26198764	Am J Med Genet B Neuropsychiatr Genet	Schizophrenia	Schizophrenia
5	122476457	G	A	rs13359291	0.621	0.5873	0.2853	0.1392	0.2709	0.17	0.282348	PRDM6	26390057	Nat Genet	Systolic blood pressure	Systolic blood pressure
11	44410862	C	G	rs11037975	0.76	0.7212	0.4254	0.2814	0.2839	0.3012	0.402356	ALX4,CD82	27182965	Nat Genet	Male-pattern baldness	Male-pattern baldness
9	4856877	G	A	rs10758658	0.553	0.5556	0.2117	0.0151	0.17	0.1859	0.218051	RCL1	28017375	Am J Hum Genet	Mean corpuscular hemoglobin	Mean corpuscular hemoglobin
3	182760073	T	G	rs10513789	0.661	0.5655	0.3262	0.1997	0.2997	0.1978	0.311502	MCCC1	21738487	PLoS Genet	Parkinson's disease	Parkinson's disease
21	17768524	A	G	rs2823779	0.612	0.5565	0.2679	0.2163	0.2767	0.0895	0.277756	MIR99AHG	24785509	Radiother Oncol	Response to radiotherapy in cancer (late toxicity)	Response to radiotherapy in cancer (late toxicity)
7	127201664	C	T	rs62481355	0.651	0.6935	0.317	0.0083	0.2536	0.3131	0.301717	LOC100506682,GCC1	26818947	Nat Commun	Type 2 diabetes	Type 2 diabetes
6	158206364	T	C	rs6922614	0.745	0.7788	0.4121	0.2443	0.1455	0.1064	0.343251	ZDHHC14,SNX9	28632202	Transl Psychiatry	Borderline personality disorder	Borderline personality disorder
3	196931821	T	C	rs7649443	0.698	0.7103	0.3006	0.0598	0.3646	0.2913	0.326478	DLG1	28232668	Nat Commun	Nonsyndromic cleft lip with cleft palate	Nonsyndromic cleft lip with cleft palate
20	23677829	T	C	rs6049003	0.689	0.6677	0.2781	0.2194	0.2882	0.3479	0.35643	CST4,CST1	28031287	Hum Mol Genet	Cerebrospinal fluid biomarker levels	Cerebrospinal fluid biomarker levels
8	128103969	C	T	rs72725879	0.706	0.6855	0.2546	0.3729	0.2176	0.1998	0.35643	PRNCR1	26034056	Cancer Discov	Prostate cancer	Prostate cancer
12	112923393	G	A	rs12229892	0.431	0.4673	0.0133	0.0015	0.013	NA	0.0988419	PTPN11	28232668	Nat Commun	Nonsyndromic cleft lip with cleft palate	Nonsyndromic cleft lip with cleft palate
4	144003159	T	G	rs7686660	0.781	0.7272	0.3875	0.4486	0.4193	0.2416	0.447085	INPP4B,USP38	21804548	Nat Genet	Asthma	Asthma
19	8469738	C	T	rs2967605	0.641	0.5982	0.2975	0.2201	0.2392	0.1938	0.308706	RAB11B	19060906	Nat Genet	HDL cholesterol	HDL cholesterol
6	132888939	T	A	rs9399032	0.812	0.7946	0.4765	0.4637	0.2997	0.3121	0.479633	TAAR8,TAAR6	23793025	Nat Genet	Migraine without aura	Migraine without aura
1	114151847	C	A	rs17031716	0.654	0.621	0.1779	0.0136	0.3228	0.2306	0.254393	MAGI3	25608926	Nat Commun	Alopecia areata	Alopecia areata
6	156197502	A	G	rs4269383	0.804	0.7083	0.4734	0.357	0.4524	0.3638	0.465056	NOX3,MIR1202	22158540	Nat Genet	Pancreatic cancer	Pancreatic cancer
9	22142907	G	A	rs10811664	0.64	0.626	0.0532	0.2368	0.3098	0.167	0.275359	CDKN2B-AS1,DMRTA1	27863252	Cell	Platelet count	Platelet count
1	206890435	G	A	rs6669284	0.67	0.5417	0.2055	0.0772	0.3415	0.3161	0.280351	MAPKAPK2	28240269	Nat Commun	Blood protein levels	Blood protein levels
8	25949350	G	A	rs4872401	0.544	0.504	0.1779	0.1218	0.2147	0.0447	0.207069	EBF2,PPP2R2A	27629089	Neurology	Multiple system atrophy	Multiple system atrophy
2	39101209	C	A	rs12479213	0.583	0.5794	0.1227	0.0129	0.2493	0.2545	0.229633	DHX57	23251661	PLoS One	Obesity-related traits	Obesity-related traits
1	20677197	G	C	rs10916772	0.584	0.6002	0.2086	0.0976	0.2565	0.1243	0.247804	VWA5B1	28525603	Schizophr Bull	Psychosis proneness (perceptual aberration scale)	Psychosis proneness (perceptual aberration scale)
8	101514577	A	C	rs2844036	0.748	0.7202	0.4202	0.0287	0.3919	0.2425	0.33766	MIR4471,ANKRD46	26030696	Am J Respir Crit Care Med	Percentage gas trapping	Percentage gas trapping
1	36283954	A	G	rs11264213	0.724	0.6736	0.1166	0.3956	0.3746	0.0954	0.333866	AGO4	26198764	Am J Med Genet B Neuropsychiatr Genet	Schizophrenia	Schizophrenia
9	132939792	G	C	rs4836694	0.609	0.5575	0.2004	0.1785	0.2824	0.1362	0.264976	NCS1	23535033	Alzheimers Dement	Alzheimer's disease (cognitive decline)	Alzheimer's disease (cognitive decline)
4	142117424	A	G	rs1550057	0.644	0.6161	0.317	0.1815	0.2262	0.2495	0.315296	RNF150,ZNF330	20585324	Mol Psychiatry	Conduct disorder	Conduct disorder
9	24092072	C	G	rs4246856	0.699	0.6359	0.2311	0.1263	0.3732	0.2087	0.30012	ELAVL2,IZUMO3	21502573	Circulation	D-dimer levels	D-dimer levels
1	9673843	C	T	rs11121451	0.523	0.5248	0.1166	0.1884	0.1196	0.0109	0.196885	TMEM201	25839716	Environ Res	Polychlorinated biphenyl levels	Polychlorinated biphenyl levels
2	29119585	A	T	rs67073037	0.777	0.7887	0.3016	0.171	0.4524	0.2256	0.370807	WDR43	27117709	Nat Commun	Breast cancer (estrogen-receptor negative)	Breast cancer (estrogen-receptor negative)
3	3203504	A	G	rs17027750	0.722	0.7163	0.3967	0.1762	0.317	0.1481	0.341853	CRBN	27863252	Cell	Basophil percentage of granulocytes	Basophil percentage of granulocytes
1	75298782	T	C	rs11161851	0.765	0.7956	0.4397	0.1747	0.4352	0.4364	0.440096	TYW3,LHX8	22589738	PLoS Genet	Visceral fat	Visceral fat
3	182762437	G	A	rs12637471	0.661	0.5635	0.3272	0.2927	0.3112	0.1978	0.33746	MCCC1	28892059	Nat Genet	Parkinson's disease	Parkinson's disease
1	230425090	A	G	rs16851421	0.819	0.7956	0.3456	0.3525	0.4957	0.3161	0.452875	GALNT2,PGBD5	28429243	Breast Cancer Res Treat	Estrone/androstenedione ratio in resected early stage-receptor positive breast cancer	Estrone/androstenedione ratio in resected early stage-receptor positive breast cancer
11	23552453	T	G	rs11027293	0.428	0.4097	0.1033	0.0008	0.0014	0.0169	0.10643	MIR8054,LUZP2	25085501	BMC Med Genomics	Allergic rhinitis	Allergic rhinitis
1	9674172	C	G	rs11121452	0.541	0.5476	0.1462	0.2186	0.1254	0.0109	0.216054	TMEM201	25839716	Environ Res	Polychlorinated biphenyl levels	Polychlorinated biphenyl levels
18	40023782	G	A	rs12606301	0.523	0.5486	0.0695	0.0915	0.1974	0.1332	0.202276	LINC00907	22566634	Proc Natl Acad Sci U S A	Economic and political preferences (immigration/crime)	Economic and political preferences (immigration/crime)
2	23726719	A	C	rs76832595	0.559	0.5397	0.1912	0.0363	0.2378	0.1272	0.214058	KLHL29	26198764	Am J Med Genet B Neuropsychiatr Genet	Schizophrenia	Schizophrenia
1	79094081	T	A	rs1333973	0.749	0.751	0.41	0.3011	0.3516	0.3439	0.428514	IFI44L	28289848	Hum Genet	Immune response to measles vaccine (measles-specific neutralising antibody titre)	Immune response to measles vaccine (measles-specific neutralising antibody titre)
4	6891435	G	A	rs11734099	0.518	0.5298	0.1575	0.0166	0.1671	0.163	0.197684	KIAA0232,TBC1D14	27863252	Cell	Platelet count	Platelet count
9	22151139	G	A	rs6475611	0.636	0.6468	0.137	0.2511	0.317	0.171	0.301518	CDKN2B-AS1,DMRTA1	27863252	Cell	Plateletcrit	Plateletcrit
11	44843134	A	C	rs11038167	0.578	0.625	0.0419	0.0136	0.2594	0.005	0.174521	TSPAN18	22037552	Nat Genet	Schizophrenia	Schizophrenia
9	22143570	A	T	rs10757287	0.634	0.619	0.0869	0.2542	0.3156	0.1809	0.288738	CDKN2B-AS1,DMRTA1	27863252	Cell	Granulocyte percentage of myeloid white cells	Granulocyte percentage of myeloid white cells
2	121620828	G	A	rs4143116	0.641	0.6389	0.2127	0.1808	0.3228	0.2256	0.307907	GLI2	25918132	Toxicol Sci	Diisocyanate-induced asthma	Diisocyanate-induced asthma
2	55505456	C	T	rs1437396	0.53	0.4673	0.1564	0.0825	0.1873	0.2018	0.212859	MTIF2,PRORSD1P	24166409	Mol Psychiatry	Alcohol dependence	Alcohol dependence
1	55499156	C	T	rs7525649	0.626	0.6637	0.228	0.1989	0.3069	0.1759	0.308506	BSND,PCSK9	26582766	Circ Cardiovasc Genet	Cholesterol, total	Cholesterol, total
19	46172278	G	A	rs11671664	0.472	0.381	0.0992	0.0953	0.0893	0.1074	0.155152	GIPR	28892062	Nat Genet	Body mass index	Body mass index
5	58333771	T	G	rs4699934	0.737	0.748	0.2669	0.4198	0.245	0.1292	0.373403	PDE4D	26634245	BMC Genet	Post bronchodilator FEV1/FVC ratio	Post bronchodilator FEV1/FVC ratio
1	205896235	G	A	rs11240594	0.604	0.5585	0.2761	0.2163	0.2046	0.1819	0.288339	SLC26A9	21107309	Neuropsychopharmacology	Response to antipsychotic treatment	Response to antipsychotic treatment
15	96830550	A	G	rs2398162	0.652	0.6716	0.2802	0.0424	0.3372	0.2137	0.290735	NR2F2-AS1	17554300	Nature	Hypertension	Hypertension
1	92224067	C	T	rs3738441	0.676	0.6548	0.1902	0.357	0.3401	0.2575	0.362021	TGFBR3	28736931	Clin Pharmacol Ther	HDL cholesterol change in response to fenofibrate in statin-treated type 2 diabetes	HDL cholesterol change in response to fenofibrate in statin-treated type 2 diabetes
4	6891455	T	G	rs11731274	0.517	0.5308	0.1575	0.0363	0.1686	0.163	0.203275	KIAA0232,TBC1D14	27863252	Cell	Platelet distribution width	Platelet distribution width
9	4845520	A	G	rs10815094	0.558	0.5565	0.2198	0.1021	0.1844	0.1859	0.244808	RCL1	23263863	Hum Mol Genet	Mean corpuscular hemoglobin	Mean corpuscular hemoglobin
8	106260115	T	C	rs12678274	0.679	0.7163	0.2802	0.27	0.3112	0.2664	0.366813	LRP12,ZFPM2	28808816	Biogerontology	Cognitive function	Cognitive function
17	60184914	G	T	rs6416935	0.529	0.5565	0.1339	0.0847	0.1902	0.1501	0.217053	MED13,TBC1D3P2	28892059	Nat Genet	Parkinson's disease	Parkinson's disease
9	4844265	T	C	rs2236496	0.559	0.5556	0.2188	0.1135	0.1844	0.1859	0.247404	RCL1	20139978	Nat Genet	Mean corpuscular volume	Mean corpuscular volume
9	4847570	T	C	rs7874244	0.557	0.5496	0.2209	0.1089	0.1859	0.1869	0.245807	RCL1	27863252	Cell	Red blood cell count	Red blood cell count
6	26184102	G	A	rs7766641	0.752	0.7579	0.4417	0.0204	0.3732	0.2833	0.352835	HIST1H2BE	28270201	Genome Med	Height	Height
7	92273578	C	T	rs10225965	0.695	0.7242	0.2638	0.3767	0.366	0.1889	0.385383	CDK6	27863252	Cell	Mean corpuscular volume	Mean corpuscular volume
3	69795052	A	G	rs13314892	0.611	0.5546	0.273	0.1891	0.2637	0.2475	0.301118	MITF	27659466	J Am Coll Cardiol	QRS complex (12-leadsum)	QRS complex (12-leadsum)
9	4849647	T	C	rs17803780	0.555	0.5486	0.2168	0.1097	0.1873	0.1869	0.245208	RCL1	27863252	Cell	Mean corpuscular volume	Mean corpuscular volume
3	30682939	G	C	rs12493607	0.687	0.7063	0.3773	0.1044	0.2752	0.337	0.349241	TGFBR2	23535729	Nat Genet	Breast cancer	Breast cancer
20	25240189	G	T	rs2281558	0.629	0.5694	0.319	0.152	0.1614	0.2416	0.287939	PYGB	27082954	PLoS One	Peripheral arterial disease (traffic-related air pollution interaction)	Peripheral arterial disease (traffic-related air pollution interaction)
15	79552379	G	T	rs8025118	0.586	0.5367	0.2434	0.1876	0.2536	0.1799	0.276358	ANKRD34C-AS1	24684796	Neurobiol Aging	Cognitive function	Cognitive function
13	51094114	T	G	rs9316500	0.647	0.6478	0.2924	0.2368	0.2363	0.2724	0.33746	DLEU1	22424883	J Allergy Clin Immunol	Pulmonary function decline	Pulmonary function decline
11	2705343	A	T	rs231356	0.794	0.7867	0.4836	0.2458	0.4308	0.2952	0.436701	KCNQ1OT1	25102180	PLoS Genet	Type 2 diabetes	Type 2 diabetes
9	4855858	A	C	rs7853365	0.557	0.5605	0.2157	0.1104	0.1873	0.1879	0.247804	RCL1	27863252	Cell	High light scatter reticulocyte percentage of red cells	High light scatter reticulocyte percentage of red cells
9	4848297	A	G	rs10815095	0.554	0.5446	0.2209	0.1097	0.1859	0.1869	0.245008	RCL1	27863252	Cell	Red cell distribution width	Red cell distribution width
4	111026927	C	T	rs10011926	0.722	0.6915	0.3947	0.413	0.2983	0.2117	0.409145	ELOVL6	20732626	J Am Acad Child Adolesc Psychiatry	Attention deficit hyperactivity disorder	Attention deficit hyperactivity disorder
9	4852599	A	G	rs10758656	0.555	0.5565	0.2147	0.1112	0.1859	0.1879	0.246805	RCL1	27863252	Cell	Immature fraction of reticulocytes	Immature fraction of reticulocytes
10	109533752	C	G	rs4285805	0.757	0.7004	0.4151	0.4244	0.3818	0.3091	0.449081	SORCS1,LINC01435	26053186	PLoS One	3-hydroxy-1-methylpropylmercapturic acid levels in smokers	3-hydroxy-1-methylpropylmercapturic acid levels in smokers
3	27548900	A	G	rs820430	0.698	0.6706	0.3773	0.0197	0.3732	0.3897	0.34385	SLC4A7,EOMES	25249183	Hum Mol Genet	Hypertension	Hypertension
1	8042826	G	T	rs161802	0.668	0.6478	0.1421	0.3336	0.3602	0.164	0.329073	PARK7	24262325	Stroke	Ischemic stroke	Ischemic stroke
4	6883012	C	T	rs3733606	0.507	0.5099	0.1411	0.0605	0.1599	0.1531	0.199081	KIAA0232	25705162	Genomics Inform	Platelet count	Platelet count
9	81679875	C	T	rs4877387	0.764	0.7698	0.4018	0.3563	0.4568	0.2604	0.443091	PSAT1,LOC101927450	22959728	Neurobiol Aging	Amyotrophic lateral sclerosis in C9orf72 mutation positive individuals	Amyotrophic lateral sclerosis in C9orf72 mutation positive individuals
15	66007972	A	T	rs28687655	0.764	0.7688	0.4581	0.3979	0.2392	0.2207	0.426717	DENND4A	27863252	Cell	Mean corpuscular hemoglobin concentration	Mean corpuscular hemoglobin concentration
1	218582778	T	C	rs17047804	0.583	0.5268	0.2679	0.2065	0.2767	0.1272	0.276757	TGFB2	26634245	BMC Genet	Post bronchodilator FEV1/FVC ratio	Post bronchodilator FEV1/FVC ratio
4	137691750	A	G	rs4864363	0.534	0.5397	0.1728	0.0242	0.2277	0.1581	0.212061	LINC00613,PCDH18	26926045	Nat Commun	Scalp hair shape	Scalp hair shape
10	30576938	G	A	rs12220014	0.466	0.4157	0.1053	0.1346	0.1326	0.0149	0.161142	LOC101929279,MTPAP	26053186	PLoS One	3-hydroxypropylmercapturic acid levels in smokers	3-hydroxypropylmercapturic acid levels in smokers
1	79093818	A	G	rs273259	0.75	0.751	0.41	0.3608	0.3545	0.3449	0.444888	IFI44L	25344690	Nat Genet	Febrile seizures (MMR vaccine-related)	Febrile seizures (MMR vaccine-related)
4	6697766	T	G	rs3822262	0.666	0.6429	0.3487	0.2534	0.3386	0.2475	0.361022	S100P	23251661	PLoS One	Obesity-related traits	Obesity-related traits
7	18800413	G	T	rs11764116	0.644	0.619	0.3395	0.2065	0.2853	0.2207	0.329273	HDAC9	20848476	Inflamm Bowel Dis	Ulcerative colitis	Ulcerative colitis
7	95610203	G	A	rs1352413	0.621	0.6438	0.2935	0.3048	0.2579	0.0686	0.316893	DYNC1I1	27696742	Arthritis Rheumatol	Knee osteoarthritis	Knee osteoarthritis
4	142005573	C	A	rs10007052	0.791	0.7609	0.4867	0.4281	0.3012	0.2187	0.446885	RNF150	23144326	Am J Respir Crit Care Med	Chronic obstructive pulmonary disease-related biomarkers	Chronic obstructive pulmonary disease-related biomarkers
17	19153417	T	C	rs4273100	0.551	0.5238	0.2474	0.0106	0.2363	0.0835	0.20607	EPN2	26198764	Am J Med Genet B Neuropsychiatr Genet	Schizophrenia	Schizophrenia
11	43576067	G	A	rs11037473	0.47	0.3998	0.1667	0.0431	0.1009	0.0547	0.149361	TTC17,MIR670	25281659	Hum Mol Genet	Birth length	Birth length
6	123400105	A	G	rs9385284	0.704	0.6994	0.4018	0.1959	0.3069	0.2406	0.361821	CLVS2,TRDN	28498854	PLoS Genet	Blood pressure traits (multi-trait analysis)	Blood pressure traits (multi-trait analysis)
7	40447971	G	A	rs76206723	0.485	0.4762	0.1636	0.0696	0.1282	0.0934	0.182708	SUGCT	28135244	Nat Genet	Pulse pressure	Pulse pressure
8	139979825	A	T	rs4736192	0.752	0.7619	0.3517	0.0318	0.4496	0.2087	0.334665	COL22A1,KCNK9	25390645	PLoS One	Anxiety disorder	Anxiety disorder
6	26200677	A	G	rs806794	0.766	0.7599	0.4468	0.3843	0.4452	0.3012	0.463858	HIST1H2BF	28448500	PLoS Genet	Waist circumference adjusted for BMI (joint analysis main effects and physical activity interaction)	Waist circumference adjusted for BMI (joint analysis main effects and physical activity interaction)
14	26129566	G	T	rs12586774	0.467	0.4821	0.1646	0.0038	0.062	0.0308	0.144968	STXBP6,NOVA1	23251661	PLoS One	Obesity-related traits	Obesity-related traits
20	31107399	C	G	rs6141743	0.772	0.7798	0.3303	0.1233	0.4712	0.1879	0.357029	LOC101929698	27863252	Cell	High light scatter reticulocyte percentage of red cells	High light scatter reticulocyte percentage of red cells
6	155929801	C	T	rs35229355	0.423	0.3948	0.1125	0.0673	0.0144	0.0139	0.124002	NOX3,MIR1202	19176441	JAMA	Response to treatment for acute lymphoblastic leukemia	Response to treatment for acute lymphoblastic leukemia
17	25869033	A	C	rs10775412	0.642	0.6756	0.2751	0.2156	0.2939	0.2952	0.346645	KSR1	28067908	Nat Genet	Crohn's disease	Crohn's disease
7	127237312	T	C	rs806215	0.628	0.6637	0.2566	0.2738	0.2421	0.2177	0.333267	FSCN3	26818947	Nat Commun	Type 2 diabetes	Type 2 diabetes
4	6891519	G	C	rs11734132	0.518	0.5317	0.1595	0.1082	0.1744	0.165	0.224042	KIAA0232,TBC1D14	24026423	Hum Genet	Mean platelet volume	Mean platelet volume
9	104623359	G	A	rs12552818	0.585	0.6022	0.2444	0.2617	0.2349	0.1213	0.294928	GRIN3A,LINC00587	23870195	BMC Med Genet	Coronary artery calcification	Coronary artery calcification
7	46010100	C	G	rs10260816	0.766	0.7708	0.454	0.3843	0.3127	0.4334	0.475639	IGFBP3,TNS3	28739976	Hypertension	Pulse pressure	Pulse pressure
7	40466200	C	T	rs4379368	0.485	0.4762	0.1636	0.1172	0.1326	0.0944	0.196086	SUGCT	23793025	Nat Genet	Migraine - clinic-based	Migraine - clinic-based
17	65870073	C	T	rs12602912	0.585	0.6796	0.2822	0.0998	0.2536	0.2147	0.296526	BPTF	28892062	Nat Genet	Body mass index	Body mass index
6	33072172	T	G	rs4282438	0.382	0.3899	0.0184	0.0053	0.0288	0.0318	0.0938498	HLA-DPB1,HLA-DPB2	23817570	Nat Genet	Cervical cancer	Cervical cancer
22	42526694	G	A	rs1065852	0.525	0.5714	0.1646	0.1127	0.1484	0.2018	0.238019	CYP2D6	24528284	Br J Clin Pharmacol	Response to serotonin reuptake inhibitors in major depressive disorder (plasma drug and metabolite levels)	Response to serotonin reuptake inhibitors in major depressive disorder (plasma drug and metabolite levels)
11	32522007	T	C	rs10767942	0.642	0.6756	0.2638	0.3298	0.3329	0.1769	0.35623	WT1-AS,EIF3M	18821565	Am J Med Genet B Neuropsychiatr Genet	Attention deficit hyperactivity disorder	Attention deficit hyperactivity disorder
6	33060118	G	A	rs2281388	0.374	0.378	0.0235	0.0023	0.0173	0.0239	0.0884585	HLA-DPB1,HLA-DPB2	21841780	Nat Genet	Graves' disease	Graves' disease
5	6821914	G	A	rs1566039	0.722	0.6815	0.3947	0.3775	0.4092	0.338	0.438498	PAPD7,MIR4278	22359512	PLoS Genet	Sphingolipid levels	Sphingolipid levels
9	11136285	C	A	rs7870863	0.474	0.4891	0.1667	0.1263	0.1455	0.0427	0.193091	PTPRD-AS2,TYRP1	25646338	Am J Clin Nutr	Trans fatty acid levels	Trans fatty acid levels
22	39747671	T	A	rs909685	0.786	0.7867	0.4836	0.4788	0.4798	0.3012	0.50619	SYNGR1	24390342	Nature	Rheumatoid arthritis	Rheumatoid arthritis
19	1207238	G	T	rs3764640	0.631	0.7004	0.318	0.2731	0.2464	0.2197	0.353435	STK11	22005930	Mol Psychiatry	Psychosis in Alzheimer's disease	Psychosis in Alzheimer's disease
1	112413022	T	C	rs597205	0.551	0.5605	0.2382	0.2337	0.245	0.0944	0.273962	KCND3	27723756	Nat Genet	Gut microbiota (bacterial taxa)	Gut microbiota (bacterial taxa)
17	65944515	A	C	rs11870068	0.593	0.6935	0.273	0.1634	0.2651	0.2157	0.316094	BPTF	27151647	Addict Biol	Alcohol dependence symptom count	Alcohol dependence symptom count
10	12307894	C	T	rs11257655	0.577	0.5397	0.2403	0.2413	0.2622	0.2266	0.301118	CDC123,CAMK1D	28892062	Nat Genet	Body mass index	Body mass index
15	50800095	G	A	rs3131610	0.575	0.6101	0.2679	0.1641	0.2349	0.2445	0.30012	USP50	27863252	Cell	White blood cell count	White blood cell count
11	114386830	C	T	rs561722	0.663	0.6677	0.3088	0.3275	0.3084	0.336	0.391374	REXO2,NXPE1	26192919	Nat Genet	Inflammatory bowel disease	Inflammatory bowel disease
12	112518803	G	A	rs11066150	0.358	0.4137	0.0123	0.0023	0.013	NA	0.0880591	NAA25	28232668	Nat Commun	Nonsyndromic cleft lip with cleft palate	Nonsyndromic cleft lip with cleft palate
17	65898809	G	A	rs7216064	0.587	0.6915	0.2689	0.1815	0.268	0.2137	0.319688	BPTF	27501781	Nat Commun	EGFR mutation-positive lung adenocarcinoma	EGFR mutation-positive lung adenocarcinoma
1	232756026	T	C	rs10495332	0.349	0.3502	0.0266	0.0015	0.0447	0.0219	0.0866613	SIPA1L2,LOC101927683	24556642	Caries Res	Smooth-surface caries	Smooth-surface caries
6	35005084	A	C	rs13210323	0.643	0.6925	0.3088	0.3359	0.3141	0.2833	0.388778	ANKS1A	28443625	Nat Commun	Waist circumference adjusted for BMI (joint analysis main effects and smoking interaction)	Waist circumference adjusted for BMI (joint analysis main effects and smoking interaction)
