# Supplementary material for: Whole Genome Analyses of Chinese Population and De Novo Assembly of A Northern Han Genome
Source: Genomics Proteomics Bioinformatics. 2019 Sep 5;17(3):229–47. doi: 10.1016/j.gpb.2019.07.002 (PMC6818495; doi:10.1016/j.gpb.2019.07.002)
Supplement: Supplementary Table S12 [file mmc27.xlsx]

## Sheet: Sheet1
Table S12 SNPs in hfCAS-EAS mapped to the distal DHSs
Note: #, gene where the SNP located. *, correlated gene represents the most-correlated gene calculated by the chromatin assessbility correlation (see Methods). Distance to gene in bp. r is the Pearson correlation coefficient of chromatin assessbility with the correlated gene.
SNP	Chr	Pos	Ref	Alt	Region	Gene#	r	Correlated gene*	Distance (bp)	ChIA-PET	GWAS disease/trait
rs1000043	20	24758545	C	T	intergenic	SYNDIG1,CST7	0.868547	ENTPD6	-436720	N
rs1000184	1	8640831	G	C	intronic	RERE	0.721281	SLC2A5	-459100	N
rs10006152	4	76172241	C	T	intergenic	PARM1,LOC441025	0.74762	RP11-598G2.1	56920	N
rs10010926	4	76251894	G	T	intergenic	PARM1,LOC441025	0.899584	RP11-44F21.2	290480	N
rs10015475	4	143956890	A	T	intergenic	INPP4B,USP38	0.737371	RP11-58H15.1	-388780	N
rs10037424	5	162997610	C	T	intergenic	MAT2B,LOC101927835	0.752978	MAT2B	67900	N
rs10043372	5	145832433	C	T	intronic	TCERG1	0.829595	LARS	300700	N
rs10043372	5	145832433	C	T	intronic	TCERG1	0.756956	AC005351.1	456560	N
rs10047666	12	33332749	C	T	intergenic	PKP2,SYT10	0.890811	SYT10	-260060	N
rs10049091	3	18005007	G	A	intronic	LOC339862	0.823541	AC132807.1	-24640	N
rs10049091	3	18005007	G	A	intronic	LOC339862	0.828813	AC144521.1	-481320	N
rs10049091	3	18005007	G	A	intronic	LOC339862	0.828813	SATB1	-481320	N
rs10049091	3	18005007	G	A	intronic	LOC339862	0.828813	TBC1D5	-481320	N
rs10049091	3	18005007	G	A	intronic	LOC339862	0.875971	AC144521.1	-494580	N
rs10049091	3	18005007	G	A	intronic	LOC339862	0.819902	SATB1	-459680	N
rs10049091	3	18005007	G	A	intronic	LOC339862	0.922601	SATB1	-482180	N
rs1005022	9	20109447	C	T	intergenic	SLC24A2,MLLT3	0.850587	RP11-252O2.2	409440	N
rs1005023	9	20109439	G	A	intergenic	SLC24A2,MLLT3	0.850587	RP11-252O2.2	409440	N
rs10051923	5	59213215	T	C	intronic	PDE4D	0.705102	PDE4D	-455660	N
rs10055628	5	145854616	G	A	intronic	TCERG1	0.725555	TCERG1	13480	N
rs10055628	5	145854616	G	A	intronic	TCERG1	0.902	CTC-362D12.1	-234600	N
rs10055628	5	145854616	G	A	intronic	TCERG1	0.733776	RBM27	213840	N
rs1005657	22	43559480	C	T	downstream	TSPO	0.753092	ARFGAP3	306180	N
rs1005657	22	43559480	C	T	downstream	TSPO	0.773359	MCAT	20100	N
rs1005657	22	43559480	C	T	downstream	TSPO	0.807597	TTLL12	-23580	N
rs1005657	22	43559480	C	T	downstream	TSPO	0.701933	Z82214.2	-68640	N
rs1005657	22	43559480	C	T	downstream	TSPO	0.735674	SCUBE1	-179860	N
rs1005794	11	94813889	T	G	intergenic	SRSF8,ENDOD1	0.867972	RP11-856F16.2	154940	N
rs10058993	5	162758336	C	T	intergenic	GABRG2,CCNG1	0.913349	CTB-95B16.1	-84560	N
rs10062873	5	145896337	A	C	upstream	GPR151	0.7289	AC011357.1	-364280	N
rs10083343	14	65853133	C	G	intergenic	MIR4708,FUT8	0.726556	CTD-2509G16.1	117560	N
rs10083485	14	65853114	T	C	intergenic	MIR4708,FUT8	0.726556	CTD-2509G16.1	117560	N
rs1009148	22	30088442	T	C	intronic	NF2	0.725383	EWSR1	400900	N
rs1009148	22	30088442	T	C	intronic	NF2	0.768047	RASL10A	377960	N
rs1009148	22	30088442	T	C	intronic	NF2	0.95677	THOC5	149040	N
rs1009148	22	30088442	T	C	intronic	NF2	0.896209	CNN2P1	-355120	N
rs1009148	22	30088442	T	C	intronic	NF2	0.854859	AP1B1	325140	N
rs1009148	22	30088442	T	C	intronic	NF2	0.763098	CTA-85E5.10	-393820	N
rs10096189	8	11588439	A	T	intronic	GATA4	0.750245	DEFB134	-265620	N
rs10096189	8	11588439	A	T	intronic	GATA4	0.750245	RP11-481A20.4	-265620	N
rs10096189	8	11588439	A	T	intronic	GATA4	0.751159	OR7E154P	-202560	N
rs10096189	8	11588439	A	T	intronic	GATA4	0.751249	RPL19P13	476120	N
rs10096189	8	11588439	A	T	intronic	GATA4	0.826502	TDH	393260	N
rs1010028	2	175418960	C	T	intergenic	GPR155,RNU6-2	0.808105	WIPF1	-43520	N
rs1010028	2	175418960	C	T	intergenic	GPR155,RNU6-2	0.719482	WIPF1	-43860	N
rs10124613	9	3475451	A	G	intronic	RFX3	0.716861	RFX3	77880	N
rs10131385	14	65773555	T	C	intergenic	LOC100128233,MIR4708	0.765731	CTD-2509G16.1	38000	N
rs10145396	14	97255679	G	T	intergenic	PAPOLA,VRK1	0.97496	ATG2B	425000	N
rs10152383	15	52536273	G	A	intronic	MYO5C	0.729275	MAPK6	224940	N
rs10152383	15	52536273	G	A	intronic	MYO5C	0.944583	BCL2L10	131200	N
rs1015941	22	39926962	G	A	intronic	RPS19BP1	0.720234	RPS19BP1	-2000	Y
rs1015941	22	39926962	G	A	intronic	RPS19BP1	0.793239	CACNA1I	-38540	N
rs1015941	22	39926962	G	A	intronic	RPS19BP1	0.738573	ENTHD1	-365840	N
rs1015941	22	39926962	G	A	intronic	RPS19BP1	0.775106	APOBEC3F	490360	N
rs1015941	22	39926962	G	A	intronic	RPS19BP1	0.777056	APOBEC3G	453700	N
rs1015941	22	39926962	G	A	intronic	RPS19BP1	0.734543	GRAP2	-370140	N
rs1015941	22	39926962	G	A	intronic	RPS19BP1	0.73271	GRAP2	-395520	Y
rs10184339	2	113412003	C	T	intronic	SLC20A1	0.829123	SLC20A1	2960	N
rs10184339	2	113412003	C	T	intronic	SLC20A1	0.814729	SLC20A1	2240	N
rs1018968	4	5507095	G	A	intergenic	STK32B,LINC01587	0.958559	STK32B	73400	N
rs1018968	4	5507095	G	A	intergenic	STK32B,LINC01587	0.912092	STK32B	69000	N
rs10201430	2	172813241	T	C	intronic	HAT1	0.885073	AC007969.5	437080	N
rs10201430	2	172813241	T	C	intronic	HAT1	0.725712	METAP1D	-116860	N
rs10210970	2	28646847	C	T	intergenic	FOSL2,PLB1	0.758213	PLB1	-32220	N
rs10210970	2	28646847	C	T	intergenic	FOSL2,PLB1	0.854142	SPDYA	-358420	N
rs10210970	2	28646847	C	T	intergenic	FOSL2,PLB1	0.878202	PLB1	-177780	N
rs10221974	2	202850492	A	C	intergenic	CDK15,FZD7	0.902169	ALS2CR4	346320	N
rs10221974	2	202850492	A	C	intergenic	CDK15,FZD7	0.80314	AC079354.1	-114660	N
rs10230128	7	105027630	G	C	intronic	SRPK2	0.799988	MLL5	286040	N
rs10234560	7	39204792	C	G	intronic	POU6F2	0.865879	POU6F2	164940	N
rs10240574	7	104984636	C	T	intronic	SRPK2	0.839207	RP11-325F22.2	403160	N
rs10240574	7	104984636	C	T	intronic	SRPK2	0.811863	SRPK2	45420	N
rs10240574	7	104984636	C	T	intronic	SRPK2	0.824835	RWDD4P1	42680	N
rs10240574	7	104984636	C	T	intronic	SRPK2	0.739466	RP4-778K6.3	40080	N
rs10240574	7	104984636	C	T	intronic	SRPK2	0.837679	PUS7	-166200	N
rs10257705	7	151032381	A	C	intergenic	SMARCD3,NUB1	0.751343	KCNH2	356680	N
rs10257705	7	151032381	A	C	intergenic	SMARCD3,NUB1	0.846637	SMARCD3	59300	N
rs10259602	7	104409059	G	A	intronic	LHFPL3	0.769498	RP4-778K6.1	-474680	N
rs10264844	7	101537460	G	T	intronic	CUX1	0.832163	SH2B2	-390900	N
rs10264844	7	101537460	G	T	intronic	CUX1	0.703653	PRKRIP1	-499180	N
rs10264844	7	101537460	G	T	intronic	CUX1	0.86881	CTA-313A17.2	-432460	Y
rs10264855	7	101537499	G	A	intronic	CUX1	0.832163	SH2B2	-390900	N
rs10264855	7	101537499	G	A	intronic	CUX1	0.703653	PRKRIP1	-499180	N
rs10264855	7	101537499	G	A	intronic	CUX1	0.86881	CTA-313A17.2	-432460	N
rs10264866	7	101537526	G	A	intronic	CUX1	0.832163	SH2B2	-390900	N
rs10264866	7	101537526	G	A	intronic	CUX1	0.703653	PRKRIP1	-499180	N
rs10264866	7	101537526	G	A	intronic	CUX1	0.86881	CTA-313A17.2	-432460	N
rs1028665	1	232056301	A	G	ncRNA_intronic	TSNAX-DISC1	0.837749	DISC1	291240	N
rs1028665	1	232056301	A	G	ncRNA_intronic	TSNAX-DISC1	0.784385	SNRPD2P2	443220	N
rs1028665	1	232056301	A	G	ncRNA_intronic	TSNAX-DISC1	0.919106	TSNAX	391320	N
rs1039679	12	22862483	T	C	intergenic	ETNK1,LOC101928441	0.751584	RP11-153K16.1	-389640	N
rs10414050	19	49027683	A	G	intergenic	LMTK3,SULT2B1	0.704778	CYTH2	52160	N
rs10430995	11	44751545	A	G	intergenic	CD82,TSPAN18	0.750955	TSPAN18	-196260	N
rs10430995	11	44751545	A	G	intergenic	CD82,TSPAN18	0.767711	PRDM11	-451660	N
rs10430995	11	44751545	A	G	intergenic	CD82,TSPAN18	0.810983	RP11-58K22.2	188780	N
rs10437097	1	47856611	G	A	ncRNA_intronic	LINC01389	0.733858	CYP4Z1	277640	N
rs10437097	1	47856611	G	A	ncRNA_intronic	LINC01389	0.70221	FOXE3	-24920	N
rs10437097	1	47856611	G	A	ncRNA_intronic	LINC01389	0.77493	RP1-18D14.2	224580	N
rs10437097	1	47856611	G	A	ncRNA_intronic	LINC01389	0.861644	RP11-543D5.1	-296720	N
rs10437097	1	47856611	G	A	ncRNA_intronic	LINC01389	0.713438	RPL21P24	-113000	N
rs10454145	2	74725804	C	T	intronic	LBX2	0.877468	CCDC142	21500	N
rs10454145	2	74725804	C	T	intronic	LBX2	0.781676	CCDC142	17060	N
rs10454145	2	74725804	C	T	intronic	LBX2	0.703601	LBX2	-4740	N
rs10454145	2	74725804	C	T	intronic	LBX2	0.917063	PCGF1	-8100	N
rs10454145	2	74725804	C	T	intronic	LBX2	0.85277	DQX1	-27360	N
rs10454145	2	74725804	C	T	intronic	LBX2	0.813824	AUP1	-29120	N
rs10454145	2	74725804	C	T	intronic	LBX2	0.701638	HTRA2	-30820	N
rs10454145	2	74725804	C	T	intronic	LBX2	0.771569	LOXL3	-57140	N
rs10454145	2	74725804	C	T	intronic	LBX2	0.896108	POLE4	-459460	N
rs10463353	5	141710741	C	T	ncRNA_intronic	LOC101926941	0.733576	PCDH1	461920	N
rs10463353	5	141710741	C	T	ncRNA_intronic	LOC101926941	0.746455	RNF14	362080	N
rs10463353	5	141710741	C	T	ncRNA_intronic	LOC101926941	0.7582	GNPDA1	318120	N
rs10463353	5	141710741	C	T	ncRNA_intronic	LOC101926941	0.715282	NDFIP1	222440	N
rs10463353	5	141710741	C	T	ncRNA_intronic	LOC101926941	0.77232	ARHGAP26	-439160	N
rs10479878	7	8396913	C	T	intergenic	LOC100505938,NXPH1	0.75669	ICA1	136340	N
rs10479878	7	8396913	C	T	intergenic	LOC100505938,NXPH1	0.969389	ICA1	120380	N
rs10479878	7	8396913	C	T	intergenic	LOC100505938,NXPH1	0.705525	NXPH1	-77360	N
rs10483830	14	71054478	T	C	intronic	MED6	0.927337	ADAM21P1	337560	N
rs10487106	7	89858750	C	T	intronic	STEAP2	0.984608	C7orf63	-39940	N
rs10487106	7	89858750	C	T	intronic	STEAP2	0.984643	C7orf63	-49220	N
rs10487106	7	89858750	C	T	intronic	STEAP2	0.994259	C7orf63	-74040	N
rs10487106	7	89858750	C	T	intronic	STEAP2	0.977611	STEAP1	68100	N
rs10487106	7	89858750	C	T	intronic	STEAP2	0.997587	STEAP2	15620	N
rs10494817	1	200441874	G	A	intergenic	ZNF281,KIF14	0.80523	C1orf106	-435700	N
rs10508291	10	4810991	A	G	intergenic	LINC00704,AKR1E2	0.771893	RP11-117P22.1	112100	N
rs10513224	9	116741439	A	C	intronic	ZNF618	0.863208	AKNA	-368760	N
rs10513675	3	169260950	A	G	intronic	MECOM	0.848732	RP11-379K17.5	-403900	N
rs10516463	4	101307882	G	T	intergenic	LOC101929353,EMCN	0.846428	LAMTOR3	492300	N
rs10561032	19	5742326	T	G	intronic	CATSPERD	0.774603	AC005790.2	465280	N
rs1058401	8	82570631	C	T	UTR3	IMPA1	0.735195	RP11-34M16.4	17880	N
rs1058401	8	82570631	C	T	UTR3	IMPA1	0.77425	SNX16	-165800	N
rs10737462	1	22444975	C	T	UTR3	WNT4	0.905744	RP1-224A6.4	91020	N
rs10738636	9	2267434	G	A	intergenic	SMARCA2,VLDLR-AS1	0.824306	SMARCA2	235140	N
rs10738636	9	2267434	G	A	intergenic	SMARCA2,VLDLR-AS1	0.866095	RP11-443B9.1	288320	N
rs10749559	10	82080397	C	T	intergenic	MAT1A,DYDC1	0.802096	ANXA11	147480	N
rs10749559	10	82080397	C	T	intergenic	MAT1A,DYDC1	0.953239	RP11-40F6.2	112420	N
rs10749559	10	82080397	C	T	intergenic	MAT1A,DYDC1	0.930163	RP11-20E23.2	-463260	N
rs10752317	10	13711361	C	T	intronic	FRMD4A	0.924791	BEND7	140220	N
rs10752317	10	13711361	C	T	intronic	FRMD4A	0.954207	FRMD4A	12260	N
rs10752317	10	13711361	C	T	intronic	FRMD4A	0.855036	PHYH	369240	N
rs10752317	10	13711361	C	T	intronic	FRMD4A	0.969628	RP11-353M9.1	-60100	N
rs10752317	10	13711361	C	T	intronic	FRMD4A	0.790198	RP11-445K13.2	254300	N
rs10758	2	113410015	A	G	intronic	SLC20A1	0.735674	POLR1B	106880	N
rs10758	2	113410015	A	G	intronic	SLC20A1	0.725009	POLR1B	102680	N
rs10758	2	113410015	A	G	intronic	SLC20A1	0.746409	POLR1B	97120	N
rs10758	2	113410015	A	G	intronic	SLC20A1	0.834189	SLC20A1	880	N
rs10758	2	113410015	A	G	intronic	SLC20A1	0.818665	SLC20A1	160	N
rs10760271	9	126044010	C	T	intergenic	STRBP,CRB2	0.875664	RP11-163B6.2	444720	N
rs10770129	11	10674671	A	T	intronic	MRVI1	0.819693	ZBED5	-177880	N
rs10780624	9	86314564	T	C	intronic	UBQLN1	0.71993	UBQLN1	33840	N
rs10782004	16	31363417	G	A	intergenic	ITGAM,ITGAX	0.704931	FBXL19	428440	N
rs10782004	16	31363417	G	A	intergenic	ITGAM,ITGAX	0.773633	FUS	172040	N
rs10782004	16	31363417	G	A	intergenic	ITGAM,ITGAX	0.77483	FUS	166920	Y
rs10782004	16	31363417	G	A	intergenic	ITGAM,ITGAX	0.774891	FUS	164980	N
rs10782004	16	31363417	G	A	intergenic	ITGAM,ITGAX	0.875941	FUS	161720	N
rs10782004	16	31363417	G	A	intergenic	ITGAM,ITGAX	0.714894	HSD3B7	367000	N
rs10782004	16	31363417	G	A	intergenic	ITGAM,ITGAX	0.985303	ITGAX	-2960	N
rs10782004	16	31363417	G	A	intergenic	ITGAM,ITGAX	0.799609	MYST1	236520	N
rs10782004	16	31363417	G	A	intergenic	ITGAM,ITGAX	0.925166	PRSS53	262700	N
rs10782004	16	31363417	G	A	intergenic	ITGAM,ITGAX	0.843548	PYCARD	149380	N
rs10782004	16	31363417	G	A	intergenic	ITGAM,ITGAX	0.822627	RP11-196G11.1	256680	N
rs10782004	16	31363417	G	A	intergenic	ITGAM,ITGAX	0.905058	STX4	319160	N
rs10782004	16	31363417	G	A	intergenic	ITGAM,ITGAX	0.822494	STX4	318760	N
rs10782004	16	31363417	G	A	intergenic	ITGAM,ITGAX	0.976784	STX4	315240	N
rs10782004	16	31363417	G	A	intergenic	ITGAM,ITGAX	0.822627	VKORC1	256680	N
rs10782004	16	31363417	G	A	intergenic	ITGAM,ITGAX	0.937923	VN1R3	-458140	N
rs10788579	10	82108610	T	G	intronic	DYDC1,DYDC2	0.791196	CTSL1P6	469020	N
rs10788579	10	82108610	T	G	intronic	DYDC1,DYDC2	0.796488	RP11-20E23.1	-403320	N
rs10788579	10	82108610	T	G	intronic	DYDC1,DYDC2	0.779243	RP11-472N6.1	-368600	N
rs10788633	10	90824011	C	G	upstream;downstream	MIR4679-2;MIR4679-1	0.844184	LIPJ	470720	N
rs10796111	10	13711380	T	C	intronic	FRMD4A	0.924791	BEND7	140220	N
rs10796111	10	13711380	T	C	intronic	FRMD4A	0.954207	FRMD4A	12260	N
rs10796111	10	13711380	T	C	intronic	FRMD4A	0.855036	PHYH	369240	N
rs10796111	10	13711380	T	C	intronic	FRMD4A	0.969628	RP11-353M9.1	-60100	N
rs10796111	10	13711380	T	C	intronic	FRMD4A	0.790198	RP11-445K13.2	254300	N
rs10796955	1	155959303	G	A	intergenic	ARHGEF2,SSR19	0.936848	RP11-29H23.5	327500	N
rs10796955	1	155959303	G	A	intergenic	ARHGEF2,SSR23	0.928688	YY1AP1	313660	N
rs10796955	1	155959303	G	A	intergenic	ARHGEF2,SSR8	0.70806	GON4L	132260	N
rs10796955	1	155959303	G	A	intergenic	ARHGEF2,SSR18	0.800224	RIT1	78180	N
rs10796955	1	155959303	G	A	intergenic	ARHGEF2,SSR9	0.917124	KIAA0907	68440	N
rs10796955	1	155959303	G	A	intergenic	ARHGEF2,SSR10	0.904553	KIAA0907	67560	N
rs10796955	1	155959303	G	A	intergenic	ARHGEF2,SSR2	0.926676	ARHGEF2	22540	N
rs10796955	1	155959303	G	A	intergenic	ARHGEF2,SSR3	0.715177	ARHGEF2	19840	N
rs10796955	1	155959303	G	A	intergenic	ARHGEF2,SSR4	0.768284	ARHGEF2	18420	N
rs10796955	1	155959303	G	A	intergenic	ARHGEF2,SSR5	0.812055	ARHGEF2	11340	N
rs10796955	1	155959303	G	A	intergenic	ARHGEF2,SSR20	0.916832	RP11-336K24.5	-1720	N
rs10796955	1	155959303	G	A	intergenic	ARHGEF2,SSR12	0.907757	LAMTOR2	-65620	N
rs10796955	1	155959303	G	A	intergenic	ARHGEF2,SSR13	0.919524	LAMTOR2	-66040	N
rs10796955	1	155959303	G	A	intergenic	ARHGEF2,SSR14	0.890428	LMNA	-136880	N
rs10796955	1	155959303	G	A	intergenic	ARHGEF2,SSR21	0.922712	SEMA4A	-165120	N
rs10796955	1	155959303	G	A	intergenic	ARHGEF2,SSR22	0.75066	SLC25A44	-204440	N
rs10796955	1	155959303	G	A	intergenic	ARHGEF2,SSR6	0.78723	CCT3	-330040	Y
rs10796955	1	155959303	G	A	intergenic	ARHGEF2,SSR17	0.832418	RHBG	-391820	N
rs10796955	1	155959303	G	A	intergenic	ARHGEF2,SSR15	0.917345	MEF2D	-490740	N
rs10796955	1	155959303	G	A	intergenic	ARHGEF2,SSR16	0.92749	MEF2D	-494040	N
rs10796955	1	155959303	G	A	intergenic	ARHGEF2,SSR7	0.929103	CCT3	-339680	N
rs10796955	1	155959303	G	A	intergenic	ARHGEF2,SSR11	0.919246	KIAA0907	63420	N
rs10799764	1	23117460	C	T	intronic	EPHB2	0.70309	EPHB2	-74040	N
rs10799771	1	23206684	A	G	intronic	EPHB2	0.707025	HTR1D	-314620	N
rs10800125	1	165628921	G	A	intergenic	MGST3,ALDH9A1	0.892385	LMX1A	445500	N
rs10800125	1	165628921	G	A	intergenic	MGST3,ALDH9A1	0.846018	MGST3	10280	N
rs10800125	1	165628921	G	A	intergenic	MGST3,ALDH9A1	0.852015	LMX1A	303940	N
rs10800125	1	165628921	G	A	intergenic	MGST3,ALDH9A1	0.904175	LMX1A	303360	N
rs10800125	1	165628921	G	A	intergenic	MGST3,ALDH9A1	0.888796	RP11-7G12.1	-360740	N
rs10803764	2	161279882	C	G	intronic	RBMS1	0.779408	PLA2R1	360700	N
rs10803764	2	161279882	C	G	intronic	RBMS1	0.855517	RBMS1	7160	N
rs10809929	9	1337226	T	C	intergenic	DMRT2,SMARCA2	0.709879	RP11-341G2.3	182500	N
rs10809929	9	1337226	T	C	intergenic	DMRT2,SMARCA2	0.716672	RP11-459D20.1	11300	N
rs10810119	9	14226139	A	C	intronic	NFIB	0.840983	RP11-280O24.3	22700	N
rs10812454	9	26747174	C	A	intergenic	LOC100506422,CAAP1	0.813435	RP11-18A15.1	300	N
rs10813398	9	30996866	T	C	intergenic	LINC01242,ACO1	0.826949	RP11-560D2.2	14360	N
rs10818778	9	125789751	G	T	intronic	RABGAP1	0.764931	OR1L8	454800	N
rs10818778	9	125789751	G	T	intronic	RABGAP1	0.735244	RP11-123N4.4	-35880	N
rs10820767	9	107810223	G	T	intergenic	ABCA1,SLC44A1	0.720476	NIPSNAP3A	295200	N
rs10821011	9	95491899	G	A	intronic	BICD2	0.75351	IARS	443480	N
rs10821011	9	95491899	G	A	intronic	BICD2	0.747631	ZNF484	-148540	N
rs10821011	9	95491899	G	A	intronic	BICD2	0.715449	C9orf89	-380380	Y
rs10821011	9	95491899	G	A	intronic	BICD2	0.714012	ECM2	191800	N
rs10821011	9	95491899	G	A	intronic	BICD2	0.722963	FGD3	-300260	N
rs10824306	10	77160682	C	T	intronic	ZNF503	0.782304	VDAC2	190880	N
rs10824306	10	77160682	C	T	intronic	ZNF503	0.829435	NCRNA00245	-2160	N
rs10824306	10	77160682	C	T	intronic	ZNF503	0.761539	C10orf11	-30320	N
rs10824306	10	77160682	C	T	intronic	ZNF503	0.701399	RP11-367B6.2	-341620	N
rs10826802	10	30815163	G	A	intergenic	MAP3K8,LYZL2	0.725919	LYZL2	-104600	N
rs10826802	10	30815163	G	A	intergenic	MAP3K8,LYZL2	0.870614	MAP3K8	91580	N
rs10826802	10	30815163	G	A	intergenic	MAP3K8,LYZL2	0.713236	MTPAP	176840	N
rs10835941	11	32553135	T	C	intergenic	WT1-AS,EIF3M	0.853454	WT1	100540	N
rs10835941	11	32553135	T	C	intergenic	WT1-AS,EIF3M	0.719003	WT1	95980	Y
rs10835941	11	32553135	T	C	intergenic	WT1-AS,EIF3M	0.719003	WT1-AS	95980	Y
rs10836931	11	4925500	A	G	intergenic	OR51T1,OR51A7	0.89873	AC113331.1	-219060	N
rs10836931	11	4925500	A	G	intergenic	OR51T1,OR51A7	0.90138	AC113331.2	-158160	N
rs10836931	11	4925500	A	G	intergenic	OR51T1,OR51A7	0.917891	MMP26	199260	N
rs10836931	11	4925500	A	G	intergenic	OR51T1,OR51A7	0.928765	OR51H1P	41160	N
rs10836931	11	4925500	A	G	intergenic	OR51T1,OR51A7	0.936527	OR51M1	-484600	N
rs10836931	11	4925500	A	G	intergenic	OR51T1,OR51A7	0.90138	OR52E2	-158160	N
rs10836931	11	4925500	A	G	intergenic	OR51T1,OR51A7	0.920227	OR52J1P	-198220	N
rs10838271	11	44384928	T	C	intergenic	ALX4,CD82	0.886754	EXT2	157280	N
rs10838343	11	44749634	T	G	intergenic	CD82,TSPAN18	0.76196	PRDM11	-419200	N
rs10838343	11	44749634	T	G	intergenic	CD82,TSPAN18	0.769969	CTD-2560E9.2	-481160	N
rs10838662	11	47184117	T	G	intronic	C11orf49	0.730069	CKAP5	401840	N
rs10840454	11	10668395	T	C	intronic	MRVI1	0.708792	ADM	342920	Y
rs10840454	11	10668395	T	C	intronic	MRVI1	0.708792	RP11-351I24.1	342920	N
rs10840454	11	10668395	T	C	intronic	MRVI1	0.779476	EIF4G2	-152620	N
rs10840454	11	10668395	T	C	intronic	MRVI1	0.805934	EIF4G2	-153460	N
rs10840454	11	10668395	T	C	intronic	MRVI1	0.762285	LYVE1	34380	N
rs10840456	11	10674660	G	A	intronic	MRVI1	0.819693	ZBED5	-177880	N
rs10845184	12	10768343	G	A	intergenic	MAGOHB,STYK1	0.803717	AC018630.1	-390400	N
rs10845184	12	10768343	G	A	intergenic	MAGOHB,STYK1	0.795148	KLRD1	302260	N
rs10845184	12	10768343	G	A	intergenic	MAGOHB,STYK1	0.772875	OLR1	454880	N
rs10845184	12	10768343	G	A	intergenic	MAGOHB,STYK1	0.808966	PRH2	-310520	N
rs10845185	12	10771039	A	G	downstream	STYK1	0.77917	STYK1	-13920	N
rs10846669	12	124887946	A	G	intronic	NCOR2	0.706475	NCOR2	-164340	N
rs10846743	12	125310305	G	A	intronic	SCARB1	0.784182	SCARB1	6280	N
rs10846743	12	125310305	G	A	intronic	SCARB1	0.784257	AACS	-265640	N
rs10846789	12	125449785	C	T	intronic	DHX37	0.851318	NCOR2	469900	N
rs10846790	12	125449798	C	T	intronic	DHX37	0.851318	NCOR2	469900	N
rs10848281	12	131577038	G	C	intronic	ADGRD1	0.794586	GPR133	90040	N
rs10848281	12	131577038	G	C	intronic	ADGRD1	0.766546	RP11-76C10.2	56980	N
rs10848281	12	131577038	G	C	intronic	ADGRD1	0.832399	GPR133	600	N
rs10850013	12	112650049	T	C	intronic	HECTD4	0.81147	AC003029.4	286920	N
rs10850013	12	112650049	T	C	intronic	HECTD4	0.741961	C12orf51	-68560	N
rs10850014	12	112650058	A	G	intronic	HECTD4	0.81147	AC003029.4	286920	N
rs10850014	12	112650058	A	G	intronic	HECTD4	0.741961	C12orf51	-68560	N
rs10850995	12	119022220	T	A	intergenic	SUDS3,SRRM4	0.757412	SUDS3	182400	N
rs10867216	9	81164099	G	A	intergenic	PSAT1,LOC101927450	0.839116	RP11-336N8.3	368340	N
rs10876719	12	55561012	A	G	intergenic	OR9K2,OR10A7	0.970787	OR6C66P	-188360	N
rs10878379	12	66502480	G	T	intergenic	MIR6074,LLPH	0.832139	RP11-335I12.3	-170060	N
rs10884237	10	107632783	C	T	intergenic	LOC101927549,SORCS1	0.801935	YWHAZP5	189880	N
rs10884416	10	108863370	A	T	intronic	SORCS1	0.876431	SORCS1	491120	N
rs10884416	10	108863370	A	T	intronic	SORCS1	0.728489	SORCS1	-61100	N
rs10887666	10	88659047	C	T	intronic	BMPR1A	0.782439	BMPR1A	61400	N
rs10887873	10	82196397	T	C	intergenic	FAM213A,TSPAN14	0.754935	C1DP4	395300	N
rs10887873	10	82196397	T	C	intergenic	FAM213A,TSPAN14	0.76432	ANXA11	263520	N
rs10887873	10	82196397	T	C	intergenic	FAM213A,TSPAN14	0.924109	RP11-40F6.2	228460	N
rs10887873	10	82196397	T	C	intergenic	FAM213A,TSPAN14	0.948657	RP11-20E23.2	-347220	N
rs10894389	11	131288207	G	A	intronic	NTM	0.750655	AP003025.2	-126440	N
rs10894485	11	131891216	T	A	intronic	NTM	0.811019	AP000844.1	40240	N
rs10897162	11	61224410	C	G	intergenic	SDHAF2,PPP1R32	0.974136	FADS3	-426520	N
rs10897162	11	61224410	C	G	intergenic	SDHAF2,PPP1R32	0.864716	VWCE	183660	N
rs10899856	10	44184634	T	G	intergenic	ZNF32-AS3,HNRNPA3P1	0.706899	HNRNPF	292340	N
rs10899910	10	44289302	A	G	intergenic	HNRNPA3P1,LINC00619	0.853932	RP11-402L1.11	128620	N
rs10900426	1	204847915	G	A	intronic	NFASC	0.86187	LRRN2	192940	N
rs10900426	1	204847915	G	A	intronic	NFASC	0.875997	NFASC	-50320	N
rs10900426	1	204847915	G	A	intronic	NFASC	0.951709	NFASC	-71900	N
rs10900426	1	204847915	G	A	intronic	NFASC	0.750113	PIK3C2B	386980	N
rs10900426	1	204847915	G	A	intronic	NFASC	0.83597	SNRPGP10	-472260	N
rs10900426	1	204847915	G	A	intronic	NFASC	0.703778	TMCC2	-350900	N
rs10900426	1	204847915	G	A	intronic	NFASC	0.717423	TMCC2	-378380	N
rs10905179	10	7583834	C	T	intergenic	SFMBT2,ITIH5	0.736359	ITIH5	-77820	Y
rs10912141	1	187654855	A	G	intergenic	LINC01037,NONE	0.827894	C1orf99	44560	N
rs10915279	1	29781606	C	G	intergenic	LOC101928460,LOC101929406	0.856168	EPB41	358000	N
rs10915279	1	29781606	C	G	intergenic	LOC101928460,LOC101929406	0.737152	PTPRU	176940	N
rs10915279	1	29781606	C	G	intergenic	LOC101928460,LOC101929406	0.889434	PTPRU	144100	N
rs10915279	1	29781606	C	G	intergenic	LOC101928460,LOC101929406	0.736197	PTPRU	133780	N
rs10915280	1	29781608	G	C	intergenic	LOC101928460,LOC101929406	0.856168	EPB41	358000	N
rs10915280	1	29781608	G	C	intergenic	LOC101928460,LOC101929406	0.737152	PTPRU	176940	N
rs10915280	1	29781608	G	C	intergenic	LOC101928460,LOC101929406	0.889434	PTPRU	144100	N
rs10915280	1	29781608	G	C	intergenic	LOC101928460,LOC101929406	0.736197	PTPRU	133780	N
rs10915281	1	29781701	T	C	intergenic	LOC101928460,LOC101929406	0.856168	EPB41	358000	Y
rs10915281	1	29781701	T	C	intergenic	LOC101928460,LOC101929406	0.737152	PTPRU	176940	N
rs10915281	1	29781701	T	C	intergenic	LOC101928460,LOC101929406	0.889434	PTPRU	144100	N
rs10915281	1	29781701	T	C	intergenic	LOC101928460,LOC101929406	0.736197	PTPRU	133780	N
rs10917746	1	161682441	G	A	intronic	FCRLA	0.861783	FCER1G	497460	N
rs10917746	1	161682441	G	A	intronic	FCRLA	0.802139	TOMM40L	486300	Y
rs10917746	1	161682441	G	A	intronic	FCRLA	0.749626	MPZ	406460	N
rs10917746	1	161682441	G	A	intronic	FCRLA	0.800615	SDHC	399160	N
rs10917746	1	161682441	G	A	intronic	FCRLA	0.833504	FCGR2A	207240	N
rs10917746	1	161682441	G	A	intronic	FCRLA	0.741858	FCGR2A	206840	N
rs10917746	1	161682441	G	A	intronic	FCRLA	0.723446	RP11-5K23.3	172440	N
rs10917746	1	161682441	G	A	intronic	FCRLA	0.760359	RP11-25K21.5	92180	N
rs10917746	1	161682441	G	A	intronic	FCRLA	0.885833	FCGR2C	140160	N
rs10917746	1	161682441	G	A	intronic	FCRLA	0.752771	FCGR3A	162780	N
rs10932283	2	209977872	C	T	intergenic	PTH2R,MAP2	0.740908	PTH2R	281220	N
rs10932358	2	211633148	T	C	intergenic	CPS1,ERBB4	0.780949	CPS1	112700	N
rs10932691	2	217879696	A	C	intergenic	LOC101928327,DIRC3-AS1	0.701713	IGFBP2	381520	N
rs10932691	2	217879696	A	C	intergenic	LOC101928327,DIRC3-AS1	0.753892	AC007557.1	148220	N
rs10932691	2	217879696	A	C	intergenic	LOC101928327,DIRC3-AS1	0.753892	AC007557.3	148220	N
rs10932691	2	217879696	A	C	intergenic	LOC101928327,DIRC3-AS1	0.995252	AC073321.3	408040	N
rs10932691	2	217879696	A	C	intergenic	LOC101928327,DIRC3-AS1	0.937149	PSMB3P2	401380	N
rs10933945	3	108167500	G	A	intronic	MYH15	0.910262	IFT57	229140	N
rs10951399	7	33893417	C	T	intergenic	BBS9,BMPER	0.732396	BMPER	-50640	N
rs10951399	7	33893417	C	T	intergenic	BBS9,BMPER	0.701282	BMPER	-188720	Y
rs10952108	7	8410899	A	G	intergenic	LOC100505938,NXPH1	0.731128	GLCCI1	368040	N
rs10956448	8	129854369	G	A	intergenic	LINC00824,LINC00977	0.717558	CTD-3056O22.1	277340	N
rs10956448	8	129854369	G	A	intergenic	LINC00824,LINC00977	0.760707	RP11-1057N3.2	-408860	N
rs10956448	8	129854369	G	A	intergenic	LINC00824,LINC00977	0.717558	RP11-89M16.1	277340	N
rs10961104	9	13521585	T	C	intergenic	FLJ41200,LINC00583	0.961396	C9orf146	-401060	N
rs10961104	9	13521585	T	C	intergenic	FLJ41200,LINC00583	0.815634	RP11-536O18.1	75160	N
rs10964262	9	19740983	C	T	intronic	SLC24A2	0.825799	DENND4C	454200	N
rs10964262	9	19740983	C	T	intronic	SLC24A2	0.923274	DENND4C	408880	N
rs10965354	9	2253741	C	T	intergenic	SMARCA2,VLDLR-AS1	0.957903	KCNV2	-463720	N
rs10965354	9	2253741	C	T	intergenic	SMARCA2,VLDLR-AS1	0.94247	RP11-91N2.3	-285380	N
rs10965415	9	2276401	A	G	intergenic	SMARCA2,VLDLR-AS1	0.804901	SMARCA2	114600	N
rs10965977	9	23622640	C	T	ncRNA_intronic	LOC101929563	0.80101	RP11-315I14.2	-49940	N
rs10967611	9	26936515	C	A	intronic	PLAA	0.821954	IFT74	-46940	N
rs10987446	9	129508491	A	G	intergenic	LMX1B,ZBTB43	0.779803	FAM125B	419260	N
rs10987446	9	129508491	A	G	intergenic	LMX1B,ZBTB43	0.902602	ZBTB43	-84800	N
rs10987446	9	129508491	A	G	intergenic	LMX1B,ZBTB43	0.774673	ZBTB43	-88640	N
rs10987446	9	129508491	A	G	intergenic	LMX1B,ZBTB43	0.731262	RALGPS1	-464320	N
rs10987446	9	129508491	A	G	intergenic	LMX1B,ZBTB43	0.876469	RP13-225O21.2	-475700	N
rs10991813	9	93949015	T	C	intergenic	LOC100129316,AUH	0.79569	SYK	385040	N
rs10991813	9	93949015	T	C	intergenic	LOC100129316,AUH	0.797607	RP11-305L7.3	22740	Y
rs10991813	9	93949015	T	C	intergenic	LOC100129316,AUH	0.832346	RP11-305L7.6	17920	N
rs10991813	9	93949015	T	C	intergenic	LOC100129316,AUH	0.784364	SYK	359460	N
rs10992437	9	95494447	C	A	intronic	BICD2	0.805432	NOL8	407640	N
rs10992437	9	95494447	C	A	intronic	BICD2	0.711411	OGN	327620	N
rs10992437	9	95494447	C	A	intronic	BICD2	0.703359	ZNF484	-145860	N
rs10992437	9	95494447	C	A	intronic	BICD2	0.781742	FGD3	-231460	N
rs10992437	9	95494447	C	A	intronic	BICD2	0.839244	C9orf89	-373580	N
rs10992437	9	95494447	C	A	intronic	BICD2	0.754573	C9orf89	-347400	N
rs10992437	9	95494447	C	A	intronic	BICD2	0.767636	NINJ1	-393900	N
rs10992437	9	95494447	C	A	intronic	BICD2	0.767429	NINJ1	-402740	N
rs10992437	9	95494447	C	A	intronic	BICD2	0.731259	RP11-526D8.8	-164060	N
rs10992453	9	95524833	C	A	intronic	BICD2	0.759601	IARS	498860	N
rs10992453	9	95524833	C	A	intronic	BICD2	0.798276	NOL8	437940	N
rs10992453	9	95524833	C	A	intronic	BICD2	0.742237	ZNF484	-115560	N
rs10992453	9	95524833	C	A	intronic	BICD2	0.820799	FGD3	-201160	N
rs10992453	9	95524833	C	A	intronic	BICD2	0.78069	RP11-370F5.4	-384360	N
rs10992453	9	95524833	C	A	intronic	BICD2	0.817672	FGD3	-267280	N
rs11000072	10	73658548	T	C	intergenic	PSAP,CHST3	0.840936	C10orf105	160840	N
rs11003546	10	55067292	G	T	intergenic	MBL2,PCDH15	0.92796	RP11-418N10.1	274840	N
rs11004992	10	57498443	C	A	intergenic	MTRNR2L5,ZWINT	0.857101	PCDH15	415660	N
rs11009309	10	33517583	C	A	intronic	NRP1	0.79258	ITGB1	290340	N
rs11009309	10	33517583	C	A	intronic	NRP1	0.890244	NRP1	-35020	N
rs11014581	10	25791510	G	T	intronic	GPR158	0.714625	RP11-80K21.3	394660	N
rs11016954	10	131606426	C	T	intergenic	MGMT,EBF3	0.818978	EBF3	-34080	N
rs11023791	11	15969385	G	A	intergenic	LOC102724957,SOX6	0.988311	SOX6	-67540	N
rs11023791	11	15969385	G	A	intergenic	LOC102724957,SOX6	0.995787	CTD-3096P4.1	-71000	N
rs11025663	11	20647952	C	T	intronic	SLC6A5	0.769135	DBX1	465860	N
rs11025663	11	20647952	C	T	intronic	SLC6A5	0.939442	NELL1	-142140	N
rs11025663	11	20647952	C	T	intronic	SLC6A5	0.846898	NELL1	-144300	N
rs11025663	11	20647952	C	T	intronic	SLC6A5	0.975426	NELL1	-302340	N
rs11025663	11	20647952	C	T	intronic	SLC6A5	0.973364	RP11-701I24.1	53220	N
rs11025664	11	20648020	G	A	intronic	SLC6A5	0.769135	DBX1	465860	N
rs11025664	11	20648020	G	A	intronic	SLC6A5	0.939442	NELL1	-142140	N
rs11025664	11	20648020	G	A	intronic	SLC6A5	0.846898	NELL1	-144300	N
rs11025664	11	20648020	G	A	intronic	SLC6A5	0.975426	NELL1	-302340	N
rs11025664	11	20648020	G	A	intronic	SLC6A5	0.973364	RP11-701I24.1	53220	N
rs11031937	11	32717041	G	A	intronic	CCDC73	0.813489	RP1-65P5.1	351760	N
rs11031937	11	32717041	G	A	intronic	CCDC73	0.790237	WT1	278020	N
rs11031937	11	32717041	G	A	intronic	CCDC73	0.727803	WT1	266580	N
rs11037472	11	43575766	A	G	intergenic	TTC17,MIR670	0.765327	RP11-484D2.5	161280	N
rs11037472	11	43575766	A	G	intergenic	TTC17,MIR670	0.781613	TTC17	106940	N
rs11038706	11	45917703	C	T	intronic	MAPK8IP1	0.730338	CTD-2210P24.6	83120	N
rs11039024	11	46923168	C	T	intronic	LRP4	0.729265	AMBRA1	480180	N
rs11039024	11	46923168	C	T	intronic	LRP4	0.848025	NR1H3	-364960	N
rs11039080	11	47093084	T	C	intronic	C11orf49	0.702595	LRP4	152860	N
rs11039081	11	47093465	C	G	intronic	C11orf49	0.826376	CKAP5	298100	N
rs11042876	11	10572232	T	C	ncRNA_intronic	MRVI1-AS1	0.748911	MRVI1	-142960	N
rs11042876	11	10572232	T	C	ncRNA_intronic	MRVI1-AS1	0.723288	EIF4G2	-258980	N
rs11048977	12	27497449	G	A	intronic	ARNTL2	0.955181	C12orf11	415740	N
rs11048977	12	27497449	G	A	intronic	ARNTL2	0.892863	TM7SF3	360480	N
rs1105219	3	120126602	A	G	intronic	FSTL1	0.858577	RP11-174O3.4	23580	N
rs11061325	12	131586886	G	A	intronic	ADGRD1	0.740607	GPR133	117240	N
rs11063001	12	4226288	G	A	intergenic	PARP11,CCND2-AS1	0.733366	RP11-264F23.4	-158240	N
rs11063716	12	5610144	C	T	intergenic	NTF3,ANO2	0.817286	RP11-1038A11.1	116800	N
rs11063716	12	5610144	C	T	intergenic	NTF3,ANO2	0.752919	RP11-592H6.3	-81760	N
rs11065890	12	111831686	G	A	intergenic	FAM109A,SH2B3	0.71854	C12orf47	-449760	N
rs11065890	12	111831686	G	A	intergenic	FAM109A,SH2B3	0.957973	ACAD10	-311980	N
rs11065999	12	112113850	T	A	intronic	BRAP	0.895938	C12orf47	-167640	N
rs11065999	12	112113850	T	A	intronic	BRAP	0.710849	ACAD10	-27980	N
rs11065999	12	112113850	T	A	intronic	BRAP	0.856192	ACAD10	-29860	N
rs11066032	12	112255912	C	T	intergenic	ALDH2,MAPKAPK5-AS1	0.774628	ACAD10	112160	N
rs11066122	12	112437149	C	T	intronic	TMEM116	0.815705	ACAD10	293400	N
rs11066175	12	112563994	C	T	intronic	TRAFD1	0.738299	ACAD10	422120	N
rs11066185	12	112592612	C	G	intergenic	TRAFD1,HECTD4	0.785018	AC003029.4	229440	N
rs11066194	12	112650127	A	G	intronic	HECTD4	0.81147	AC003029.4	286920	N
rs11066194	12	112650127	A	G	intronic	HECTD4	0.741961	C12orf51	-68560	N
rs1106713	15	63756228	G	A	intergenic	LOC102723344,USP3	0.79813	CA12	80800	N
rs11073792	15	89136932	C	T	ncRNA_intronic	LINC01586	0.80884	NTRK3	336900	N
rs1107835	6	150452697	T	G	intergenic	ULBP3,PPP1R14C	0.792662	RP11-244K5.3	218280	N
rs11084092	19	52099117	G	C	intergenic	LINC01530,SIGLEC5	0.927161	SIGLEC10	178280	N
rs11084092	19	52099117	G	C	intergenic	LINC01530,SIGLEC5	0.871773	SIGLEC10	178020	N
rs11084092	19	52099117	G	C	intergenic	LINC01530,SIGLEC5	0.93419	SIGLEC12	94080	N
rs11084092	19	52099117	G	C	intergenic	LINC01530,SIGLEC5	0.715874	SIGLEC6	64180	N
rs11084092	19	52099117	G	C	intergenic	LINC01530,SIGLEC5	0.743397	SIGLEC14	-34540	N
rs11096701	2	17034032	G	A	intergenic	FAM49A,RAD51AP2	0.809892	ZFYVE9P2	-428980	N
rs11096707	2	17082318	C	A	intergenic	FAM49A,RAD51AP2	0.827627	ZFYVE9P2	-380700	N
rs11097050	4	76577839	A	G	intronic	G3BP2	0.804625	THAP6	138640	N
rs11097050	4	76577839	A	G	intronic	G3BP2	0.726966	RCHY1	137580	N
rs11097050	4	76577839	A	G	intronic	G3BP2	0.814527	G3BP2	-20480	N
rs11097051	4	76577860	C	T	intronic	G3BP2	0.804625	THAP6	138640	N
rs11097051	4	76577860	C	T	intronic	G3BP2	0.726966	RCHY1	137580	N
rs11097051	4	76577860	C	T	intronic	G3BP2	0.814527	G3BP2	-20480	N
rs11097713	4	101291236	G	A	intergenic	LOC101929353,EMCN	0.886095	DNAJB14	439240	N
rs11097713	4	101291236	G	A	intergenic	LOC101929353,EMCN	0.871265	RP11-115I3.1	-305680	N
rs11100203	4	159857539	A	G	intronic	C4orf45	0.85954	FNIP2	104480	N
rs11100203	4	159857539	A	G	intronic	C4orf45	0.750509	PPID	217660	N
rs11100203	4	159857539	A	G	intronic	C4orf45	0.883478	RAPGEF2	-406960	N
rs11100569	4	165600427	C	T	ncRNA_intronic	MIR5684	0.735109	RP11-366M4.13	-329800	N
rs11100749	4	143461463	G	A	intronic	INPP4B	0.96155	RP11-538D9.1	252740	N
rs11119260	1	206837753	A	G	intergenic	DYRK3,MAPKAPK2	0.762507	IKBKE	184660	N
rs11119260	1	206837753	A	G	intergenic	DYRK3,MAPKAPK2	0.818515	EIF2D	56040	N
rs11119260	1	206837753	A	G	intergenic	DYRK3,MAPKAPK2	0.76184	IL19	-133940	N
rs11119260	1	206837753	A	G	intergenic	DYRK3,MAPKAPK2	0.735164	YOD1	-386700	N
rs11119385	1	206899052	A	G	intronic	MAPKAPK2	0.705274	IKBKE	246080	N
rs11119385	1	206899052	A	G	intronic	MAPKAPK2	0.732274	IL19	-72520	N
rs1112420	6	47730665	A	G	intergenic	ADGRF4,OPN5	0.951712	OPN5	-19040	N
rs11125112	2	47268507	C	T	intronic	TTC7A	0.893647	TTC7A	47620	N
rs11125601	2	56038296	C	T	intergenic	PNPT1,EFEMP1	0.713864	CCDC88A	411160	N
rs11138492	9	82726068	C	A	intergenic	LINC01507,TLE1	0.739752	TLE4	404980	N
rs11145798	9	139512361	C	T	intergenic	NALT1,EGFL7	0.734281	DNLZ	254140	N
rs11145798	9	139512361	C	T	intergenic	NALT1,EGFL7	0.854047	CARD9	244260	N
rs11145798	9	139512361	C	T	intergenic	NALT1,EGFL7	0.771526	PMPCA	207320	N
rs11145798	9	139512361	C	T	intergenic	NALT1,EGFL7	0.771526	SDCCAG3	207320	N
rs11145798	9	139512361	C	T	intergenic	NALT1,EGFL7	0.786766	SEC16A	139960	N
rs11145798	9	139512361	C	T	intergenic	NALT1,EGFL7	0.956159	AGPAT2	-60900	N
rs11145798	9	139512361	C	T	intergenic	NALT1,EGFL7	0.811062	AGPAT2	-69660	N
rs11145798	9	139512361	C	T	intergenic	NALT1,EGFL7	0.7529	SNHG7	-110280	N
rs11145798	9	139512361	C	T	intergenic	NALT1,EGFL7	0.904501	LCN6	-130660	N
rs11145798	9	139512361	C	T	intergenic	NALT1,EGFL7	0.965184	RP11-229P13.2	-317900	N
rs11145798	9	139512361	C	T	intergenic	NALT1,EGFL7	0.963846	ABCA2	-400300	N
rs11145798	9	139512361	C	T	intergenic	NALT1,EGFL7	0.932918	ABCA2	-411000	N
rs11145798	9	139512361	C	T	intergenic	NALT1,EGFL7	0.941662	FUT7	-415140	N
rs11145798	9	139512361	C	T	intergenic	NALT1,EGFL7	0.907373	RP11-229P13.15	-434780	N
rs11145798	9	139512361	C	T	intergenic	NALT1,EGFL7	0.87415	MAN1B1	-469400	N
rs11145798	9	139512361	C	T	intergenic	NALT1,EGFL7	0.949428	MAN1B1	-479340	N
rs11145798	9	139512361	C	T	intergenic	NALT1,EGFL7	0.767029	DPP7	-496780	N
rs11145798	9	139512361	C	T	intergenic	NALT1,EGFL7	0.759719	CARD9	250140	N
rs11145798	9	139512361	C	T	intergenic	NALT1,EGFL7	0.836193	SEC16A	171760	N
rs11145799	9	139512406	C	T	intergenic	NALT1,EGFL7	0.734281	DNLZ	254140	N
rs11145799	9	139512406	C	T	intergenic	NALT1,EGFL7	0.854047	CARD9	244260	N
rs11145799	9	139512406	C	T	intergenic	NALT1,EGFL7	0.771526	PMPCA	207320	N
rs11145799	9	139512406	C	T	intergenic	NALT1,EGFL7	0.771526	SDCCAG3	207320	N
rs11145799	9	139512406	C	T	intergenic	NALT1,EGFL7	0.786766	SEC16A	139960	N
rs11145799	9	139512406	C	T	intergenic	NALT1,EGFL7	0.956159	AGPAT2	-60900	N
rs11145799	9	139512406	C	T	intergenic	NALT1,EGFL7	0.811062	AGPAT2	-69660	N
rs11145799	9	139512406	C	T	intergenic	NALT1,EGFL7	0.7529	SNHG7	-110280	N
rs11145799	9	139512406	C	T	intergenic	NALT1,EGFL7	0.904501	LCN6	-130660	N
rs11145799	9	139512406	C	T	intergenic	NALT1,EGFL7	0.965184	RP11-229P13.2	-317900	N
rs11145799	9	139512406	C	T	intergenic	NALT1,EGFL7	0.963846	ABCA2	-400300	N
rs11145799	9	139512406	C	T	intergenic	NALT1,EGFL7	0.932918	ABCA2	-411000	N
rs11145799	9	139512406	C	T	intergenic	NALT1,EGFL7	0.941662	FUT7	-415140	N
rs11145799	9	139512406	C	T	intergenic	NALT1,EGFL7	0.907373	RP11-229P13.15	-434780	N
rs11145799	9	139512406	C	T	intergenic	NALT1,EGFL7	0.87415	MAN1B1	-469400	N
rs11145799	9	139512406	C	T	intergenic	NALT1,EGFL7	0.949428	MAN1B1	-479340	N
rs11145799	9	139512406	C	T	intergenic	NALT1,EGFL7	0.767029	DPP7	-496780	N
rs11145799	9	139512406	C	T	intergenic	NALT1,EGFL7	0.759719	CARD9	250140	N
rs11145799	9	139512406	C	T	intergenic	NALT1,EGFL7	0.836193	SEC16A	171760	N
rs11145801	9	139512758	A	G	intergenic	NALT1,EGFL7	0.76133	GPSM1	283840	N
rs11145801	9	139512758	A	G	intergenic	NALT1,EGFL7	0.783865	DNLZ	254500	N
rs11145801	9	139512758	A	G	intergenic	NALT1,EGFL7	0.805746	PMPCA	207680	N
rs11145801	9	139512758	A	G	intergenic	NALT1,EGFL7	0.805746	SDCCAG3	207680	N
rs11145801	9	139512758	A	G	intergenic	NALT1,EGFL7	0.739105	SEC16A	140320	N
rs11145801	9	139512758	A	G	intergenic	NALT1,EGFL7	0.757063	C9orf163	135080	N
rs11145801	9	139512758	A	G	intergenic	NALT1,EGFL7	0.746337	AGPAT2	-60540	N
rs11145801	9	139512758	A	G	intergenic	NALT1,EGFL7	0.794501	AGPAT2	-69300	N
rs11145801	9	139512758	A	G	intergenic	NALT1,EGFL7	0.808339	SNHG7	-109920	N
rs11145801	9	139512758	A	G	intergenic	NALT1,EGFL7	0.806944	LCN10	-123720	N
rs11145801	9	139512758	A	G	intergenic	NALT1,EGFL7	0.76239	PHPT1	-230760	N
rs11145801	9	139512758	A	G	intergenic	NALT1,EGFL7	0.712356	MAMDC4	-233100	N
rs11145801	9	139512758	A	G	intergenic	NALT1,EGFL7	0.738579	MAMDC4	-238520	N
rs11145801	9	139512758	A	G	intergenic	NALT1,EGFL7	0.737563	EDF1	-248060	N
rs11145801	9	139512758	A	G	intergenic	NALT1,EGFL7	0.706309	RP11-229P13.2	-317540	N
rs11145801	9	139512758	A	G	intergenic	NALT1,EGFL7	0.822575	FBXW5	-324420	N
rs11145801	9	139512758	A	G	intergenic	NALT1,EGFL7	0.758308	FBXW5	-326500	N
rs11145801	9	139512758	A	G	intergenic	NALT1,EGFL7	0.789781	C9orf142	-374420	N
rs11145801	9	139512758	A	G	intergenic	NALT1,EGFL7	0.745221	ABCA2	-399940	N
rs11145801	9	139512758	A	G	intergenic	NALT1,EGFL7	0.744542	ABCA2	-410640	N
rs11145801	9	139512758	A	G	intergenic	NALT1,EGFL7	0.768271	FUT7	-414780	N
rs11145801	9	139512758	A	G	intergenic	NALT1,EGFL7	0.804446	RP11-229P13.15	-434420	N
rs11145801	9	139512758	A	G	intergenic	NALT1,EGFL7	0.707983	C9orf140	-452400	N
rs11145801	9	139512758	A	G	intergenic	NALT1,EGFL7	0.759084	MAN1B1	-468560	N
rs11145801	9	139512758	A	G	intergenic	NALT1,EGFL7	0.8329	MAN1B1	-469040	N
rs11145801	9	139512758	A	G	intergenic	NALT1,EGFL7	0.713263	MAN1B1	-478980	N
rs11145801	9	139512758	A	G	intergenic	NALT1,EGFL7	0.822571	DPP7	-495120	N
rs11145801	9	139512758	A	G	intergenic	NALT1,EGFL7	0.738157	DPP7	-496420	N
rs11145802	9	139512766	C	G	intergenic	NALT1,EGFL7	0.76133	GPSM1	283840	N
rs11145802	9	139512766	C	G	intergenic	NALT1,EGFL7	0.783865	DNLZ	254500	N
rs11145802	9	139512766	C	G	intergenic	NALT1,EGFL7	0.805746	PMPCA	207680	N
rs11145802	9	139512766	C	G	intergenic	NALT1,EGFL7	0.805746	SDCCAG3	207680	N
rs11145802	9	139512766	C	G	intergenic	NALT1,EGFL7	0.739105	SEC16A	140320	N
rs11145802	9	139512766	C	G	intergenic	NALT1,EGFL7	0.757063	C9orf163	135080	N
rs11145802	9	139512766	C	G	intergenic	NALT1,EGFL7	0.746337	AGPAT2	-60540	N
rs11145802	9	139512766	C	G	intergenic	NALT1,EGFL7	0.794501	AGPAT2	-69300	N
rs11145802	9	139512766	C	G	intergenic	NALT1,EGFL7	0.808339	SNHG7	-109920	N
rs11145802	9	139512766	C	G	intergenic	NALT1,EGFL7	0.806944	LCN10	-123720	N
rs11145802	9	139512766	C	G	intergenic	NALT1,EGFL7	0.76239	PHPT1	-230760	N
rs11145802	9	139512766	C	G	intergenic	NALT1,EGFL7	0.712356	MAMDC4	-233100	N
rs11145802	9	139512766	C	G	intergenic	NALT1,EGFL7	0.738579	MAMDC4	-238520	N
rs11145802	9	139512766	C	G	intergenic	NALT1,EGFL7	0.737563	EDF1	-248060	N
rs11145802	9	139512766	C	G	intergenic	NALT1,EGFL7	0.706309	RP11-229P13.2	-317540	N
rs11145802	9	139512766	C	G	intergenic	NALT1,EGFL7	0.822575	FBXW5	-324420	N
rs11145802	9	139512766	C	G	intergenic	NALT1,EGFL7	0.758308	FBXW5	-326500	N
rs11145802	9	139512766	C	G	intergenic	NALT1,EGFL7	0.789781	C9orf142	-374420	N
rs11145802	9	139512766	C	G	intergenic	NALT1,EGFL7	0.745221	ABCA2	-399940	Y
rs11145802	9	139512766	C	G	intergenic	NALT1,EGFL7	0.744542	ABCA2	-410640	N
rs11145802	9	139512766	C	G	intergenic	NALT1,EGFL7	0.768271	FUT7	-414780	N
rs11145802	9	139512766	C	G	intergenic	NALT1,EGFL7	0.804446	RP11-229P13.15	-434420	N
rs11145802	9	139512766	C	G	intergenic	NALT1,EGFL7	0.707983	C9orf140	-452400	Y
rs11145802	9	139512766	C	G	intergenic	NALT1,EGFL7	0.759084	MAN1B1	-468560	N
rs11145802	9	139512766	C	G	intergenic	NALT1,EGFL7	0.8329	MAN1B1	-469040	N
rs11145802	9	139512766	C	G	intergenic	NALT1,EGFL7	0.713263	MAN1B1	-478980	N
rs11145802	9	139512766	C	G	intergenic	NALT1,EGFL7	0.822571	DPP7	-495120	N
rs11145802	9	139512766	C	G	intergenic	NALT1,EGFL7	0.738157	DPP7	-496420	N
rs11145803	9	139512769	C	T	intergenic	NALT1,EGFL7	0.76133	GPSM1	283840	N
rs11145803	9	139512769	C	T	intergenic	NALT1,EGFL7	0.783865	DNLZ	254500	N
rs11145803	9	139512769	C	T	intergenic	NALT1,EGFL7	0.805746	PMPCA	207680	N
rs11145803	9	139512769	C	T	intergenic	NALT1,EGFL7	0.805746	SDCCAG3	207680	N
rs11145803	9	139512769	C	T	intergenic	NALT1,EGFL7	0.739105	SEC16A	140320	N
rs11145803	9	139512769	C	T	intergenic	NALT1,EGFL7	0.757063	C9orf163	135080	N
rs11145803	9	139512769	C	T	intergenic	NALT1,EGFL7	0.746337	AGPAT2	-60540	N
rs11145803	9	139512769	C	T	intergenic	NALT1,EGFL7	0.794501	AGPAT2	-69300	N
rs11145803	9	139512769	C	T	intergenic	NALT1,EGFL7	0.806944	LCN10	-123720	N
rs11145803	9	139512769	C	T	intergenic	NALT1,EGFL7	0.76239	PHPT1	-230760	N
rs11145803	9	139512769	C	T	intergenic	NALT1,EGFL7	0.712356	MAMDC4	-233100	N
rs11145803	9	139512769	C	T	intergenic	NALT1,EGFL7	0.738579	MAMDC4	-238520	N
rs11145803	9	139512769	C	T	intergenic	NALT1,EGFL7	0.737563	EDF1	-248060	N
rs11145803	9	139512769	C	T	intergenic	NALT1,EGFL7	0.706309	RP11-229P13.2	-317540	N
rs11145803	9	139512769	C	T	intergenic	NALT1,EGFL7	0.822575	FBXW5	-324420	N
rs11145803	9	139512769	C	T	intergenic	NALT1,EGFL7	0.758308	FBXW5	-326500	N
rs11145803	9	139512769	C	T	intergenic	NALT1,EGFL7	0.789781	C9orf142	-374420	N
rs11145803	9	139512769	C	T	intergenic	NALT1,EGFL7	0.745221	ABCA2	-399940	N
rs11145803	9	139512769	C	T	intergenic	NALT1,EGFL7	0.744542	ABCA2	-410640	N
rs11145803	9	139512769	C	T	intergenic	NALT1,EGFL7	0.768271	FUT7	-414780	N
rs11145803	9	139512769	C	T	intergenic	NALT1,EGFL7	0.804446	RP11-229P13.15	-434420	N
rs11145803	9	139512769	C	T	intergenic	NALT1,EGFL7	0.707983	C9orf140	-452400	N
rs11145803	9	139512769	C	T	intergenic	NALT1,EGFL7	0.759084	MAN1B1	-468560	N
rs11145803	9	139512769	C	T	intergenic	NALT1,EGFL7	0.8329	MAN1B1	-469040	N
rs11145803	9	139512769	C	T	intergenic	NALT1,EGFL7	0.713263	MAN1B1	-478980	N
rs11145803	9	139512769	C	T	intergenic	NALT1,EGFL7	0.822571	DPP7	-495120	N
rs11145803	9	139512769	C	T	intergenic	NALT1,EGFL7	0.738157	DPP7	-496420	N
rs11152349	18	60233646	G	A	intronic	ZCCHC2	0.739433	KIAA1468	379240	N
rs11162149	1	75349844	A	C	intergenic	TYW3,LHX8	0.802571	RP11-93N20.1	-79180	N
rs11162234	1	75400756	A	G	intergenic	TYW3,LHX8	0.776131	RP11-17E13.3	181700	N
rs11162447	1	78745563	C	T	ncRNA_intronic	MGC27382	0.73853	RP4-641G12.3	-386000	N
rs11165290	1	95506188	C	A	intronic	ALG14	0.712918	CNN3	115760	N
rs11170600	12	53957486	T	A	intronic	ATF7	0.795054	CSAD	388700	N
rs11172371	12	58286188	C	T	intergenic	CTDSP2,LOC100506844	0.931765	ARHGEF25	279100	N
rs11172371	12	58286188	C	T	intergenic	CTDSP2,LOC100506844	0.950106	SLC26A10	269680	N
rs11187353	10	95025816	C	A	intergenic	CYP26A1,MYOF	0.74826	FRA10AC1	-429860	N
rs11187353	10	95025816	C	A	intergenic	CYP26A1,MYOF	0.994356	PDE6C	-346500	N
rs11187353	10	95025816	C	A	intergenic	CYP26A1,MYOF	0.95303	RP11-280G19.1	155620	N
rs11202232	10	88622353	A	G	intronic	BMPR1A	0.852811	BMPR1A	24740	N
rs11202961	10	90837061	A	G	intergenic	MIR4679-2,CH25H	0.757537	LIPA	-265520	N
rs11203006	10	90916085	A	G	intergenic	MIR4679-2,CH25H	0.856626	FAS	165620	N
rs11203006	10	90916085	A	G	intergenic	MIR4679-2,CH25H	0.863012	IFIT2	-145280	N
rs11203006	10	90916085	A	G	intergenic	MIR4679-2,CH25H	0.927458	LIPA	-92900	N
rs11203006	10	90916085	A	G	intergenic	MIR4679-2,CH25H	0.89876	LIPN	396420	N
rs11203006	10	90916085	A	G	intergenic	MIR4679-2,CH25H	0.810583	RP11-186O14.5	430300	N
rs11203011	10	90931178	T	G	intergenic	MIR4679-2,CH25H	0.758788	ACTA2	218640	N
rs11203011	10	90931178	T	G	intergenic	MIR4679-2,CH25H	0.740294	RP11-341B24.3	32420	N
rs11207864	1	62380658	C	T	intronic	INADL	0.761706	INADL	172540	N
rs11207864	1	62380658	C	T	intronic	INADL	0.833206	KANK4	-404440	N
rs11207918	1	62649582	C	T	intergenic	INADL,L1TD1	0.74708	INADL	71320	N
rs11207918	1	62649582	C	T	intergenic	INADL,L1TD1	0.826943	KANK4	-89760	N
rs11207918	1	62649582	C	T	intergenic	INADL,L1TD1	0.952631	TM2D1	500080	N
rs11207918	1	62649582	C	T	intergenic	INADL,L1TD1	0.801115	TM2D1	484340	N
rs11213574	11	97871784	T	C	intergenic	JRKL-AS1,CNTN5	0.770938	RP11-379J13.2	57020	N
rs11214597	11	113265999	G	A	intronic	ANKK1	0.727664	DRD2	-80120	N
rs11214597	11	113265999	G	A	intronic	ANKK1	0.778849	NCAM1	122200	N
rs11214597	11	113265999	G	A	intronic	ANKK1	0.779684	RP11-667M19.5	-393960	N
rs11214597	11	113265999	G	A	intronic	ANKK1	0.779684	RP11-667M19.6	-393960	N
rs11214597	11	113265999	G	A	intronic	ANKK1	0.803003	RP11-667M19.6	-394820	N
rs11214597	11	113265999	G	A	intronic	ANKK1	0.803003	RP11-667M19.7	-394820	N
rs11214597	11	113265999	G	A	intronic	ANKK1	0.807343	TMPRSS5	-299280	N
rs11214597	11	113265999	G	A	intronic	ANKK1	0.806325	TMPRSS5	-311180	N
rs11214597	11	113265999	G	A	intronic	ANKK1	0.80749	USP28	-480460	N
rs11215037	11	114403674	G	A	intronic	NXPE1	0.990609	RP11-172C16.2	9880	N
rs11217797	11	120164246	A	T	intronic	POU2F3	0.724532	TRIM29	155360	N
rs11217797	11	120164246	A	T	intronic	POU2F3	0.725966	ARHGEF12	-166680	N
rs11217800	11	120165302	A	T	intronic	POU2F3	0.936712	RP11-831A10.2	298600	N
rs11217800	11	120165302	A	T	intronic	POU2F3	0.932233	RP11-831A10.1	281040	N
rs11217800	11	120165302	A	T	intronic	POU2F3	0.95621	TRIM29	154560	N
rs11217800	11	120165302	A	T	intronic	POU2F3	0.930865	GRIK4	-335780	N
rs11217806	11	120169962	T	C	intronic	POU2F3	0.721367	TRIM29	173560	N
rs11217806	11	120169962	T	C	intronic	POU2F3	0.701025	TRIM29	161100	N
rs11217807	11	120170030	A	G	intronic	POU2F3	0.721367	TRIM29	173560	N
rs11217807	11	120170030	A	G	intronic	POU2F3	0.701025	TRIM29	161100	N
rs11220401	11	126060778	C	T	intergenic	CDON,RPUSD4	0.860112	TIRAP	-99660	N
rs112217985	2	175062847	C	T	intronic	OLA1	0.736412	OLA1	73720	N
rs11223893	11	134412414	C	T	intergenic	LOC283177,NONE	0.730605	ACAD8	283780	N
rs11224558	11	100900978	C	T	UTR3	PGR	0.805568	RP11-788M5.3	-116240	N
rs11224986	11	101592201	A	G	intergenic	TRPC6,ANGPTL5	0.980585	C11orf70	-343060	N
rs11238592	10	44091440	G	T	intergenic	ZNF239,ZNF485	0.861111	RP11-168P8.5	-317780	N
rs11238592	10	44091440	G	T	intergenic	ZNF239,ZNF485	0.747764	RP11-168P8.4	-324300	N
rs11240589	1	205883890	G	C	UTR3	SLC26A9	0.783441	LEMD1	492900	N
rs11240589	1	205883890	G	C	UTR3	SLC26A9	0.704633	LEMD1	492720	N
rs11240593	1	205888143	G	C	intronic	SLC26A9	0.717186	LEMD1	462960	N
rs11240593	1	205888143	G	C	intronic	SLC26A9	0.717186	RP11-576D8.4	462960	N
rs11240716	1	204263809	G	A	intronic	PLEKHA6	0.711923	PLEKHA6	32280	N
rs11246913	12	132559918	G	C	intronic	EP400	0.788523	MMP17	230400	N
rs11246913	12	132559918	G	C	intronic	EP400	0.741101	NOC4L	-74400	N
rs11246913	12	132559918	G	C	intronic	EP400	0.709446	RP13-820C6.2	-7100	N
rs11246913	12	132559918	G	C	intronic	EP400	0.789176	RP13-977J11.5	-57720	N
rs11246913	12	132559918	G	C	intronic	EP400	0.723724	ULK1	166740	N
rs11246913	12	132559918	G	C	intronic	EP400	0.84804	ULK1	155460	N
rs11250159	8	11587234	G	T	intronic	GATA4	0.805159	GATA4	21540	N
rs11252952	10	5150566	G	A	downstream	AKR1C3	0.808663	AKR1C1	143160	N
rs11252952	10	5150566	G	A	downstream	AKR1C3	0.886143	RP11-69D4.3	132160	N
rs11252952	10	5150566	G	A	downstream	AKR1C3	0.938526	RP11-69D4.5	121620	N
rs11252952	10	5150566	G	A	downstream	AKR1C3	0.865946	AKR1C3	14640	N
rs11252952	10	5150566	G	A	downstream	AKR1C3	0.773128	AKR1C1	144680	N
rs11252952	10	5150566	G	A	downstream	AKR1C3	0.96122	RP11-499O7.7	113880	N
rs11255598	10	8286993	A	C	intergenic	GATA3,LINC00708	0.787781	GATA3	190360	N
rs11255598	10	8286993	A	C	intergenic	GATA3,LINC00708	0.832533	RP11-379F12.7	192540	N
rs11257655	10	12307894	C	T	intergenic	CDC123,CAMK1D	0.86008	CDC123	67540	N	Type 2 diabetes
rs11257655	10	12307894	C	T	intergenic	CDC123,CAMK1D	0.773194	CAMK1D	-83640	N	Type 2 diabetes
rs11257655	10	12307894	C	T	intergenic	CDC123,CAMK1D	0.894495	CAMK1D	-83100	N	Type 2 diabetes
rs11257655	10	12307894	C	T	intergenic	CDC123,CAMK1D	0.710133	RP11-348G8.3	181340	N	Type 2 diabetes
rs11260756	1	16759616	C	T	intronic	SPATA21	0.886819	RP11-5P18.2	447080	N
rs11260756	1	16759616	C	T	intronic	SPATA21	0.886819	RP11-5P18.3	447080	N
rs11260756	1	16759616	C	T	intronic	SPATA21	0.934646	RP11-430L17.1	63100	N
rs11260756	1	16759616	C	T	intronic	SPATA21	0.710959	RP5-1182A14.3	-212300	N
rs11260756	1	16759616	C	T	intronic	SPATA21	0.7499	RP1-163M9.6	-259100	N
rs11260756	1	16759616	C	T	intronic	SPATA21	0.730314	CROCC	-498560	N
rs11260756	1	16759616	C	T	intronic	SPATA21	0.854674	NECAP2	-20980	N
rs11264375	1	155424065	T	C	intronic	ASH1L	0.761238	ASH1L	104920	N
rs11264375	1	155424065	T	C	intronic	ASH2L	0.70055	LENEP	458140	N
rs11264546	1	156743173	G	A	intronic	PRCC	0.965843	CCT3	405300	N
rs11264546	1	156743173	G	A	intronic	PRCC	0.9618	BCAN	133560	N
rs11264546	1	156743173	G	A	intronic	PRCC	0.956068	PEAR1	-139880	N
rs113360803	2	170256171	C	T	intergenic	LRP2,BBS5	0.703571	AC009967.3	-390320	N
rs113360803	2	170256171	C	T	intergenic	LRP2,BBS5	0.953246	LRP2	259500	N
rs113360803	2	170256171	C	T	intergenic	LRP2,BBS5	0.703571	SSB	-390320	N
rs113690653	1	92132425	T	G	intergenic	CDC7,TGFBR3	0.785976	EPHX4	-364920	N
rs113690653	1	92132425	T	G	intergenic	CDC7,TGFBR3	0.858533	RP11-91I11.1	69580	N
rs113690653	1	92132425	T	G	intergenic	CDC7,TGFBR3	0.845634	TGFBR3	-61060	N
rs1138486	1	169101935	C	T	UTR3	ATP1B1,NME7	0.712947	RP1-10C16.1	350280	N
rs11489283	7	25751792	A	G	intergenic	NPVF,MIR148A	0.813122	NPVF	478020	N
rs11489283	7	25751792	A	G	intergenic	NPVF,MIR148A	0.902002	AC004129.8	442680	N
rs11489283	7	25751792	A	G	intergenic	NPVF,MIR148A	0.872548	AC003985.1	383240	N
rs11489283	7	25751792	A	G	intergenic	NPVF,MIR148A	0.94236	AC003090.1	48960	N
rs11531118	12	112257751	C	G	intergenic	ALDH2,MAPKAPK5-AS1	0.85109	ATXN2	361960	N
rs1154683	10	34214086	T	C	intergenic	LINC00838,PARD3	0.736485	RP11-490O24.2	16060	N
rs1155705	3	30686414	A	G	intronic	TGFBR2	0.893013	GADL1	-249880	N
rs11579796	1	167102562	A	G	intergenic	DUSP27,LINC01363	0.902942	CD247	-385340	N
rs11579796	1	167102562	A	G	intergenic	DUSP27,LINC01363	0.730406	RCSD1	-496840	N
rs11579796	1	167102562	A	G	intergenic	DUSP27,LINC01363	0.888805	RP3-455J7.4	-493680	N
rs11585538	1	234353505	A	G	intronic	SLC35F3	0.731673	TARBP1	-175740	N
rs11588938	1	234252101	A	T	intronic	SLC35F3	0.84654	TARBP1	-311840	N
rs1160084	10	55487566	G	A	intergenic	MBL2,PCDH15	0.737035	RP11-449J3.3	-37680	N
rs11606011	11	80997715	T	C	intergenic	LOC101928944,MIR4300HG	0.877868	RP11-170L9.1	330860	N
rs11606011	11	80997715	T	C	intergenic	LOC101928944,MIR4300HG	0.896622	RP11-664H7.1	-253300	N
rs11606011	11	80997715	T	C	intergenic	LOC101928944,MIR4300HG	0.90374	RP11-664H7.2	-281440	N
rs11676473	2	46762596	G	A	intergenic	ATP6V1E2,RHOQ	0.859057	MCFD2	-406840	N
rs11676473	2	46762596	G	A	intergenic	ATP6V1E2,RHOQ	0.753255	TTC7A	-442580	N
rs11688352	2	39541014	G	C	intronic	MAP4K3	0.751613	MAP4K3	-12360	N
rs11689719	2	29122001	G	T	intronic	WDR43	0.791591	SPDYA	116640	N
rs11689719	2	29122001	G	T	intronic	WDR43	0.783719	FAM179A	-119060	N
rs11689719	2	29122001	G	T	intronic	WDR43	0.754517	PLB1	297280	N
rs11695967	2	219721190	C	T	intergenic	PRKAG3,WNT6	0.869217	SLC11A1	463620	N
rs11695967	2	219721190	C	T	intergenic	PRKAG3,WNT6	0.824624	PLCD4	225840	N
rs11695967	2	219721190	C	T	intergenic	PRKAG3,WNT6	0.91122	AC097468.6	-98280	N
rs11695967	2	219721190	C	T	intergenic	PRKAG3,WNT6	0.772134	AC097468.7	-105560	N
rs11695967	2	219721190	C	T	intergenic	PRKAG3,WNT6	0.764763	CRYBA2	-135600	N
rs11695967	2	219721190	C	T	intergenic	PRKAG3,WNT6	0.723553	TUBA4B	-413040	N
rs11695967	2	219721190	C	T	intergenic	PRKAG3,WNT6	0.786601	PTPRN	-451940	Y
rs11695967	2	219721190	C	T	intergenic	PRKAG3,WNT6	0.728326	PTPRN	-452460	N
rs11695967	2	219721190	C	T	intergenic	PRKAG3,WNT6	0.799505	FEV	-129200	N
rs11695967	2	219721190	C	T	intergenic	PRKAG3,WNT6	0.801709	STK36	159700	N
rs11696666	20	25383746	C	T	intergenic	ABHD12,GINS1	0.790601	FAM182B	-496240	N
rs11696666	20	25383746	C	T	intergenic	ABHD12,GINS1	0.886216	RP13-401N8.3	-447120	N
rs11696666	20	25383746	C	T	intergenic	ABHD12,GINS1	0.844206	RP5-1025A1.2	305560	N
rs11699120	20	30948975	C	T	intronic	ASXL1	0.880104	HCK	309000	N
rs11699120	20	30948975	C	T	intronic	ASXL1	0.831615	RP5-1184F4.5	-88260	N
rs11699876	20	24686375	C	T	intergenic	SYNDIG1,CST7	0.871817	RP4-738P15.1	-443660	N
rs117072946	8	19519764	T	C	intronic	CSGALNACT1	0.857378	INTS10	-181620	N
rs11710880	3	72132275	C	T	ncRNA_intronic	LINC00877	0.814916	RP11-398A8.2	-1400	N
rs11714857	3	72132349	A	G	ncRNA_intronic	LINC00877	0.814916	RP11-398A8.2	-1400	N
rs11715126	3	27401247	G	A	intronic	NEK10	0.708089	SLC4A7	-124800	N
rs11715126	3	27401247	G	A	intronic	NEK10	0.889582	AC098614.3	-347200	N
rs11717859	3	131979515	T	C	intergenic	CPNE4,ACPP	0.894666	ACPP	-65800	N
rs11719902	3	132322624	T	C	ncRNA_intronic	NPHP3-ACAD11	0.756778	ACAD11	-1680	N
rs11750740	5	145846532	G	A	intronic	TCERG1	0.843189	TCERG1	5420	N
rs11750740	5	145846532	G	A	intronic	TCERG1	0.702614	TCERG1	-25380	N
rs117636841	1	78681897	A	G	intergenic	GIPC2,MGC27382	0.967235	USP33	499620	N
rs11763823	7	95212415	T	C	downstream	PDK4	0.710561	AC002451.3	-13460	N
rs11763823	7	95212415	T	C	downstream	PDK4	0.843752	PDK4	-6840	N
rs11763823	7	95212415	T	C	downstream	PDK4	0.842292	PDK4	-11180	N
rs11763823	7	95212415	T	C	downstream	PDK4	0.710561	PDK4	-13460	N
rs11763824	7	95212420	T	G	downstream	PDK4	0.710561	AC002451.3	-13460	N
rs11763824	7	95212420	T	G	downstream	PDK4	0.843752	PDK4	-6840	N
rs11763824	7	95212420	T	G	downstream	PDK4	0.842292	PDK4	-11180	N
rs11763824	7	95212420	T	G	downstream	PDK4	0.710561	PDK4	-13460	N
rs11774971	8	5731852	G	A	intergenic	CSMD1,LOC100287015	0.876499	RP11-281H11.1	204260	N
rs11774971	8	5731852	G	A	intergenic	CSMD1,LOC100287015	0.754572	RP11-728L1.1	41080	N
rs11774971	8	5731852	G	A	intergenic	CSMD1,LOC100287015	0.725927	RP11-745K9.1	433740	N
rs11777895	8	79876197	A	G	intergenic	IL7,STMN2	0.997289	RP11-594N15.2	405500	N
rs11780848	8	5736129	C	G	intergenic	CSMD1,LOC100287015	0.877698	RP11-281H11.1	208440	N
rs11780848	8	5736129	C	G	intergenic	CSMD1,LOC100287015	0.859432	RP11-728L1.1	45260	N
rs11780848	8	5736129	C	G	intergenic	CSMD1,LOC100287015	0.830247	RP11-745K9.1	437920	N
rs11782072	8	5731976	C	T	intergenic	CSMD1,LOC100287015	0.876499	RP11-281H11.1	204260	N
rs11782072	8	5731976	C	T	intergenic	CSMD1,LOC100287015	0.754572	RP11-728L1.1	41080	N
rs11782072	8	5731976	C	T	intergenic	CSMD1,LOC100287015	0.725927	RP11-745K9.1	433740	N
rs11784803	8	126416486	T	C	intergenic	NSMCE2,TRIB1	0.992459	RP11-1082L8.1	484900	N
rs11784803	8	126416486	T	C	intergenic	NSMCE2,TRIB1	0.782379	SQLE	393980	N
rs11784803	8	126416486	T	C	intergenic	NSMCE2,TRIB1	0.983398	RP11-550A5.2	52700	N
rs11784803	8	126416486	T	C	intergenic	NSMCE2,TRIB1	0.85411	TRIB1	-26060	N
rs11784803	8	126416486	T	C	intergenic	NSMCE2,TRIB1	0.994422	TRIB1	-28620	N
rs11784803	8	126416486	T	C	intergenic	NSMCE2,TRIB1	0.962567	TRIB1	-29240	N
rs11784803	8	126416486	T	C	intergenic	NSMCE2,TRIB1	0.777661	RP11-697B24.1	-353900	N
rs11786317	8	5731914	T	C	intergenic	CSMD1,LOC100287015	0.876499	RP11-281H11.1	204260	N
rs11786317	8	5731914	T	C	intergenic	CSMD1,LOC100287015	0.754572	RP11-728L1.1	41080	N
rs11786317	8	5731914	T	C	intergenic	CSMD1,LOC100287015	0.725927	RP11-745K9.1	433740	N
rs11793453	9	140431221	T	C	intronic	PNPLA7	0.742291	UAP1L1	458720	N
rs11793453	9	140431221	T	C	intronic	PNPLA7	0.750606	GRIN1	369340	N
rs11794772	9	99118445	G	A	intronic	SLC35D2	0.868401	NCRNA00092	334040	N
rs11794772	9	99118445	G	A	intronic	SLC35D2	0.844297	RP11-172F4.2	-51060	N
rs11796210	X	72620444	A	G	intergenic	NAP1L2,CDX4	0.799329	CDX4	-46500	N
rs11796210	X	72620444	A	G	intergenic	NAP1L2,CDX4	0.702614	AC004074.4	161120	N
rs11796210	X	72620444	A	G	intergenic	NAP1L2,CDX4	0.796589	RP11-456E1.3	-125560	N
rs11796210	X	72620444	A	G	intergenic	NAP1L2,CDX4	0.749709	RP11-456E1.4	-133160	N
rs118016094	12	104650428	A	C	intronic	TXNRD1	0.779868	TXNRD1	-29740	N
rs11810097	1	234290652	C	T	intronic	SLC35F3	0.732361	C1orf31	-218560	N
rs11812888	10	90957546	G	T	intergenic	MIR4679-2,CH25H	0.847467	RP11-168O10.6	-264540	N
rs118152395	21	43430837	G	T	ncRNA_intronic	ZNF295-AS1	0.748264	AP001625.4	-485600	N
rs118152395	21	43430837	G	T	ncRNA_intronic	ZNF295-AS1	0.748264	RSPH1	-485600	N
rs118152395	21	43430837	G	T	ncRNA_intronic	ZNF295-AS1	0.758953	ABCG1	-273800	N
rs11817265	10	64654102	A	G	intergenic	EGR2,NRBF2	0.831879	RP11-444I9.3	-380960	N
rs11817265	10	64654102	A	G	intergenic	EGR2,NRBF2	0.795029	ZNF365	373880	N
rs1182222	1	247802783	T	C	intergenic	OR2G3,OR13G1	0.787795	ZNF124	486120	N
rs1182222	1	247802783	T	C	intergenic	OR2G3,OR13G1	0.885752	ZNF496	316100	N
rs1182222	1	247802783	T	C	intergenic	OR2G3,OR13G1	0.795531	RP11-634B7.4	-200	N
rs1182222	1	247802783	T	C	intergenic	OR2G3,OR13G1	0.747233	C1orf150	121060	N
rs1182222	1	247802783	T	C	intergenic	OR2G3,OR13G1	0.85558	OR2L8	-301500	N
rs1182222	1	247802783	T	C	intergenic	OR2G3,OR13G1	0.85558	RP11-438H8.8	-301500	N
rs1182222	1	247802783	T	C	intergenic	OR2G3,OR13G1	0.818595	RP11-634B7.1	-24980	N
rs1187626	14	95665857	C	T	intronic	CLMN	0.972268	TCL1B	-486900	N
rs1187626	14	95665857	C	T	intronic	CLMN	0.948491	TCL6	-451660	N
rs1188269	8	13110302	C	G	intronic	DLC1	0.740687	RP11-10C8.2	-84260	N
rs11888283	2	5931187	G	A	intergenic	SOX11,LINC01105	0.777192	AC073143.1	475920	N
rs11888283	2	5931187	G	A	intergenic	SOX11,LINC01105	0.801713	AC073479.1	-178980	N
rs11893573	2	56007034	T	C	intergenic	PNPT1,EFEMP1	0.715659	AC007743.1	-405980	N
rs11893573	2	56007034	T	C	intergenic	PNPT1,EFEMP1	0.714049	CCDC88A	470180	N
rs11895772	2	100938917	G	C	UTR5	LONRF2	0.785929	LONRF2	-180	N
rs11895772	2	100938917	G	C	UTR5	LONRF2	0.801357	CHST10	-94980	N
rs11895772	2	100938917	G	C	UTR5	LONRF2	0.795882	AC092667.2	218000	N
rs11895772	2	100938917	G	C	UTR5	LONRF2	0.795882	AFF3	218000	N
rs11911844	21	23180006	C	T	intergenic	LINC01425,LOC101927843	0.756157	AF241725.6	118660	N
rs11911844	21	23180006	C	T	intergenic	LINC01425,LOC101927843	0.88868	AP000472.2	-290860	N
rs11911844	21	23180006	C	T	intergenic	LINC01425,LOC101927843	0.860204	AP000705.6	-347000	N
rs11911844	21	23180006	C	T	intergenic	LINC01425,LOC101927843	0.899151	AP000705.8	-329220	N
rs11911844	21	23180006	C	T	intergenic	LINC01425,LOC101927843	0.88868	C21orf74	-290860	N
rs11922971	3	195555700	G	A	intergenic	MUC4,TNK2	0.803921	AC069257.9	-400020	N
rs11922971	3	195555700	G	A	intergenic	MUC4,TNK2	0.862471	AC091633.3	284840	N
rs11922971	3	195555700	G	A	intergenic	MUC4,TNK2	0.848838	MUC4	16960	N
rs11922971	3	195555700	G	A	intergenic	MUC4,TNK2	0.800195	MUC4	16260	N
rs11930466	4	16705698	T	C	intronic	LDB2	0.731901	TAPT1	476400	N
rs11930912	4	143461480	T	C	intronic	INPP4B	0.96155	RP11-538D9.1	252740	N
rs11947760	4	16705623	T	C	intronic	LDB2	0.731901	TAPT1	476400	N
rs12021649	1	167135333	C	T	intergenic	DUSP27,LINC01363	0.983969	DUSP27	40420	N
rs12021649	1	167135333	C	T	intergenic	DUSP27,LINC01363	0.952483	FMO11P	409360	N
rs12021649	1	167135333	C	T	intergenic	DUSP27,LINC01363	0.756706	GPA33	85660	N
rs12021649	1	167135333	C	T	intergenic	DUSP27,LINC01363	0.720094	POU2F1	-203980	N
rs12024348	1	170377323	C	T	intergenic	LINC01142,LOC101928650	0.738503	RP11-576I22.2	-124320	N
rs12024564	1	217383539	T	C	intergenic	ESRRG,GPATCH2	0.952205	ESRRG	265040	N
rs12024564	1	217383539	T	C	intergenic	ESRRG,GPATCH2	0.940692	ESRRG	70480	N
rs12024612	1	55225089	C	T	intronic	PARS2	0.883157	RP5-997D24.3	474040	N
rs12024612	1	55225089	C	T	intronic	PARS2	0.896365	HEATR8	74340	N
rs12024612	1	55225089	C	T	intronic	PARS2	0.904259	USP24	-329200	N
rs12024612	1	55225089	C	T	intronic	PARS2	0.782663	SSBP3	402540	N
rs12025789	1	208621960	C	T	intergenic	PLXNA2,MIR205HG	0.730247	RP11-565N2.2	-185200	N
rs12026658	1	36329971	G	A	intergenic	AGO4,AGO1	0.752351	ZMYM4	463740	N
rs12026658	1	36329971	G	A	intergenic	AGO4,AGO1	0.957641	KIAA0319L	410080	N
rs12026658	1	36329971	G	A	intergenic	AGO4,AGO1	0.75492	KIAA0319L	306320	N
rs12026658	1	36329971	G	A	intergenic	AGO4,AGO1	0.75492	NCDN	306320	N
rs12026658	1	36329971	G	A	intergenic	AGO4,AGO1	0.804084	C1orf216	145220	N
rs12026658	1	36329971	G	A	intergenic	AGO4,AGO1	0.958656	EIF2C4	25580	N
rs12026658	1	36329971	G	A	intergenic	AGO4,AGO1	0.726034	EIF2C3	-66760	N
rs12026658	1	36329971	G	A	intergenic	AGO4,AGO1	0.96514	TEKT2	-222880	N
rs12026658	1	36329971	G	A	intergenic	AGO4,AGO1	0.704362	COL8A2	-235760	N
rs12026658	1	36329971	G	A	intergenic	AGO4,AGO1	0.808437	MAP7D1	-291420	N
rs12029508	1	16381816	C	T	intronic	CLCNKB	0.800167	CLCNKB	4860	N
rs12029508	1	16381816	C	T	intronic	CLCNKB	0.729143	CROCCP3	-436160	N
rs1202978	X	69112094	A	C	intronic	EDA	0.880538	RP13-26D14.2	-487700	N
rs1202978	X	69112094	A	C	intronic	EDA	0.936414	RP13-46G5.4	-261680	N
rs12030611	1	209833495	C	T	intergenic	LAMB3,G0S2	0.913984	LAMB3	8680	N
rs12030611	1	209833495	C	T	intergenic	LAMB3,G0S2	0.929829	G0S2	-15240	N
rs12030611	1	209833495	C	T	intergenic	LAMB3,G0S2	0.929829	RP1-28O10.1	-15240	N
rs12032788	1	205538918	C	A	intronic	MFSD4	0.721946	NUAK2	247920	N
rs12033532	1	153888820	C	T	intronic	GATAD2B	0.711887	UBAP2L	-303420	N
rs12033532	1	153888820	C	T	intronic	GATAD3B	0.739749	UBAP2L	-340600	N
rs12036697	1	152878909	A	G	intergenic	SMCP,IVL	0.732834	LCE2B	222460	N
rs12036975	1	44756747	T	C	intronic	ERI3	0.72814	CCDC24	296020	N
rs12039205	1	205900345	A	C	intronic	SLC26A9	0.821626	PM20D1	99680	N
rs12039205	1	205900345	A	C	intronic	SLC26A9	0.814282	SLC26A9	1440	N
rs12039205	1	205900345	A	C	intronic	SLC26A9	0.812995	SLC26A9	820	N
rs12039669	1	113982627	T	G	intronic	MAGI3	0.73725	LRIG2	336760	N
rs12039669	1	113982627	T	G	intronic	MAGI3	0.855298	PHTF1	-298320	N
rs12041534	1	155407096	C	T	intronic	ASH14L	0.730911	PYGO2	472920	N
rs12041534	1	155407096	C	T	intronic	ASH19L	0.860204	SHC1	468100	N
rs12041534	1	155407096	C	T	intronic	ASH22L	0.703621	ZBTB7B	432160	N
rs12041534	1	155407096	C	T	intronic	ASH23L	0.773768	ZBTB7B	431740	N
rs12041534	1	155407096	C	T	intronic	ASH24L	0.917781	ZBTB7B	420320	N
rs12041534	1	155407096	C	T	intronic	ASH1L	0.908563	ADAM15	379540	N
rs12041534	1	155407096	C	T	intronic	ASH2L	0.849324	ADAM15	378980	N
rs12041534	1	155407096	C	T	intronic	ASH3L	0.909387	ADAM15	376460	N
rs12041534	1	155407096	C	T	intronic	ASH4L	0.741085	ADAM15	374700	N
rs12041534	1	155407096	C	T	intronic	ASH20L	0.82927	SLC50A1	298400	N
rs12041534	1	155407096	C	T	intronic	ASH11L	0.758587	KRTCAP2	261640	N
rs12041534	1	155407096	C	T	intronic	ASH12L	0.907029	MTX1	228740	N
rs12041534	1	155407096	C	T	intronic	ASH13L	0.875596	MTX1	226460	N
rs12041534	1	155407096	C	T	intronic	ASH17L	0.835951	RP11-263K19.6	222420	N
rs12041534	1	155407096	C	T	intronic	ASH6L	0.893273	GBA	200640	N
rs12041534	1	155407096	C	T	intronic	ASH7L	0.763065	GBA	196660	N
rs12041534	1	155407096	C	T	intronic	ASH5L	0.828007	CLK2	167500	N
rs12041534	1	155407096	C	T	intronic	ASH16L	0.77321	RP11-21N7.2	126600	N
rs12041534	1	155407096	C	T	intronic	ASH18L	0.921657	RP11-29H23.5	-224700	N
rs12041534	1	155407096	C	T	intronic	ASH21L	0.937142	YY1AP1	-238540	N
rs12041534	1	155407096	C	T	intronic	ASH15L	0.824641	RIT1	-474020	N
rs12041534	1	155407096	C	T	intronic	ASH8L	0.93253	KIAA0907	-483760	N
rs12041534	1	155407096	C	T	intronic	ASH9L	0.920673	KIAA0907	-484640	N
rs12041534	1	155407096	C	T	intronic	ASH10L	0.882746	KIAA0907	-488780	N
rs12042253	1	200226398	T	A	intergenic	NR5A2,LINC00862	0.949713	RP11-567B20.2	349660	N
rs12042836	1	153977156	T	C	intronic	NUP210L	0.770418	C1orf77	366620	N
rs12042836	1	153977156	T	C	intronic	NUP211L	0.761535	NUP210L	-58920	N
rs12042836	1	153977156	T	C	intronic	NUP212L	0.876621	RP11-216N14.5	209580	N
rs12042836	1	153977156	T	C	intronic	NUP213L	0.709619	S100A1	376280	N
rs12042836	1	153977156	T	C	intronic	NUP214L	0.709619	S100A13	376280	N
rs12044203	1	36276399	C	T	intronic	AGO4	0.713991	ZMYM4	449340	N
rs12044203	1	36276399	C	T	intronic	AGO4	0.751783	KIAA0319L	356400	N
rs12044203	1	36276399	C	T	intronic	AGO4	0.738525	EIF2C4	-28100	N
rs12044203	1	36276399	C	T	intronic	AGO4	0.822363	EIF2C3	-120440	N
rs12044203	1	36276399	C	T	intronic	AGO4	0.779596	TEKT2	-276560	N
rs12044203	1	36276399	C	T	intronic	AGO4	0.757177	ADPRHL2	-278060	N
rs12044203	1	36276399	C	T	intronic	AGO4	0.793407	COL8A2	-289440	N
rs12044203	1	36276399	C	T	intronic	AGO4	0.786874	MAP7D1	-345100	N
rs12045598	1	208563892	T	C	intergenic	PLXNA2,MIR205HG	0.860877	CD34	489420	N
rs12045992	1	6568870	A	G	intronic	PLEKHG5	0.960249	THAP3	-119580	N
rs12045992	1	6568870	A	G	intronic	PLEKHG5	0.744907	CAMTA1	-296480	N
rs12046750	1	208621995	G	A	intergenic	PLXNA2,MIR205HG	0.730247	RP11-565N2.2	-185200	N
rs12047858	1	16381792	T	A	intronic	CLCNKB	0.800167	CLCNKB	4860	N
rs12047858	1	16381792	T	A	intronic	CLCNKB	0.729143	CROCCP3	-436160	N
rs12048327	1	113921412	C	T	intergenic	LOC643441,MAGI3	0.866998	RP11-389O22.1	370580	N
rs12052198	19	50470097	G	T	intergenic	SIGLEC11,SIGLEC16	0.709383	KCNC3	-362500	N
rs12052198	19	50470097	G	T	intergenic	SIGLEC11,SIGLEC16	0.79326	PRMT1	291140	N
rs12052198	19	50470097	G	T	intergenic	SIGLEC11,SIGLEC16	0.711288	PRMT1	282240	N
rs12052198	19	50470097	G	T	intergenic	SIGLEC11,SIGLEC16	0.838872	RPL13A	477140	N
rs12052198	19	50470097	G	T	intergenic	SIGLEC11,SIGLEC16	0.819913	RPL13A	476500	N
rs12052198	19	50470097	G	T	intergenic	SIGLEC11,SIGLEC16	0.816211	RPL13A	476220	N
rs12052198	19	50470097	G	T	intergenic	SIGLEC11,SIGLEC16	0.985516	SIGLEC11	5640	N
rs12052806	2	242113166	C	T	intronic	PPP1R7	0.827868	AC104809.3	255260	N
rs12052806	2	242113166	C	T	intronic	PPP1R7	0.813913	SNED1	110380	N
rs12052806	2	242113166	C	T	intronic	PPP1R7	0.966735	MTERFD2	78420	N
rs12052806	2	242113166	C	T	intronic	PPP1R7	0.966022	ANO7	-14780	N
rs12052806	2	242113166	C	T	intronic	PPP1R7	0.840944	2017-09-02	-161300	N
rs12052806	2	242113166	C	T	intronic	PPP1R7	0.968983	FARP2	-288420	N
rs12052806	2	242113166	C	T	intronic	PPP1R7	0.958668	STK25	-323460	N
rs12052806	2	242113166	C	T	intronic	PPP1R7	0.964658	AC011298.2	487500	N
rs12052806	2	242113166	C	T	intronic	PPP1R7	0.749119	AC110299.5	-301420	N
rs12052806	2	242113166	C	T	intronic	PPP1R7	0.923746	FARP2	-281560	Y
rs12053221	2	242113104	T	C	intronic	PPP1R7	0.827868	AC104809.3	255260	N
rs12053221	2	242113104	T	C	intronic	PPP1R7	0.813913	SNED1	110380	N
rs12053221	2	242113104	T	C	intronic	PPP1R7	0.966735	MTERFD2	78420	N
rs12053221	2	242113104	T	C	intronic	PPP1R7	0.966022	ANO7	-14780	N
rs12053221	2	242113104	T	C	intronic	PPP1R7	0.840944	2017-09-02	-161300	N
rs12053221	2	242113104	T	C	intronic	PPP1R7	0.968983	FARP2	-288420	N
rs12053221	2	242113104	T	C	intronic	PPP1R7	0.958668	STK25	-323460	N
rs12053221	2	242113104	T	C	intronic	PPP1R7	0.964658	AC011298.2	487500	N
rs12053221	2	242113104	T	C	intronic	PPP1R7	0.749119	AC110299.5	-301420	N
rs12053221	2	242113104	T	C	intronic	PPP1R7	0.923746	FARP2	-281560	N
rs12053867	3	9939828	G	A	intergenic	JAGN1,IL17RE	0.731253	C3orf24	-187840	N
rs12053889	3	107755448	A	G	intergenic	LINC00636,CD47	0.956326	HHLA2	-274640	N
rs12054014	3	41490064	G	T	intronic	ULK4	0.782229	RP11-523D22.1	-414560	N
rs12054014	3	41490064	G	T	intronic	ULK4	0.782229	ULK4	-414560	N
rs12054018	3	41490207	G	A	intronic	ULK4	0.782229	RP11-523D22.1	-414560	N
rs12054018	3	41490207	G	A	intronic	ULK4	0.782229	ULK4	-414560	N
rs12054124	3	108167506	A	G	intronic	MYH15	0.910262	IFT57	229140	N
rs12054176	3	41490130	T	C	intronic	ULK4	0.782229	RP11-523D22.1	-414560	N
rs12054176	3	41490130	T	C	intronic	ULK4	0.782229	ULK4	-414560	N
rs12054243	3	27520500	A	G	intronic	SLC4A7	0.831197	AC098614.3	-227920	N
rs12058769	1	198176723	T	C	intronic	NEK7	0.93241	DENND1B	432840	N
rs12058769	1	198176723	T	C	intronic	NEK7	0.7	NEK7	-560	N
rs12058769	1	198176723	T	C	intronic	NEK7	0.808874	PTPRC	-431420	N
rs12058769	1	198176723	T	C	intronic	NEK7	0.827937	PTPRC	-488740	N
rs12082618	1	169116017	T	C	intronic	NME7	0.834166	F5	-371040	N
rs12082618	1	169116017	T	C	intronic	NME7	0.730158	RP1-10C16.1	364320	N
rs12083902	1	36275112	G	A	intronic	AGO4	0.776277	KIAA0319L	361180	N
rs12095124	1	8482032	T	C	intronic	RERE	0.783351	RP11-431K24.4	198920	N
rs12095124	1	8482032	T	C	intronic	RERE	0.818845	TNFRSF9	486540	N
rs12095171	1	169114829	C	T	intronic	NME7	0.823612	RP4-800F24.1	-163860	N
rs12109442	5	95163635	T	A	intergenic	GLRX,LINC01554	0.749716	RFESD	180000	N
rs12109442	5	95163635	T	A	intergenic	GLRX,LINC01554	0.795391	RFESD	177580	N
rs12109442	5	95163635	T	A	intergenic	GLRX,LINC01554	0.704776	RHOBTB3	114520	N
rs12109442	5	95163635	T	A	intergenic	GLRX,LINC01554	0.85491	RHOBTB3	110360	N
rs12114418	8	126521465	A	G	intergenic	TRIB1,LINC00861	0.834735	SQLE	499040	N
rs12114418	8	126521465	A	G	intergenic	TRIB1,LINC00861	0.948647	RP11-550A5.2	157760	N
rs12114418	8	126521465	A	G	intergenic	TRIB1,LINC00861	0.823684	TRIB1	79000	N
rs12114418	8	126521465	A	G	intergenic	TRIB1,LINC00861	0.957949	TRIB1	76440	N
rs12114418	8	126521465	A	G	intergenic	TRIB1,LINC00861	0.96737	TRIB1	75820	N
rs12114418	8	126521465	A	G	intergenic	TRIB1,LINC00861	0.958955	RP11-622O11.3	-443100	N
rs12114418	8	126521465	A	G	intergenic	TRIB1,LINC00861	0.958284	RP11-622O11.4	-491960	N
rs12117884	1	169269741	A	G	intronic	NME7	0.775262	RP1-206D15.5	-174740	N
rs12119226	1	159272764	C	T	intronic	FCER1A	0.741281	AIM2	225940	N
rs12119226	1	159272764	C	T	intronic	FCER2A	0.948826	AIM2	150720	N
rs12119226	1	159272764	C	T	intronic	FCER3A	0.809835	CTA-134P22.2	100420	N
rs12119226	1	159272764	C	T	intronic	FCER4A	0.809835	DARC	100420	N
rs12119226	1	159272764	C	T	intronic	FCER5A	0.876205	IFI16	286180	N
rs12119226	1	159272764	C	T	intronic	FCER6A	0.938847	MNDA	471640	N
rs12119226	1	159272764	C	T	intronic	FCER7A	0.854508	MNDA	457280	N
rs12119226	1	159272764	C	T	intronic	FCER8A	0.948755	OR10AA1P	493520	N
rs12119226	1	159272764	C	T	intronic	FCER9A	0.951595	OR10J3	-12620	N
rs12119226	1	159272764	C	T	intronic	FCER10A	0.951498	RP11-180D21.1	-128220	N
rs12119646	1	234382599	T	C	intronic	SLC35F3	0.705264	RP4-781K5.6	-449440	N
rs12121185	1	169269691	G	A	intronic	NME7	0.775262	RP1-206D15.5	-174740	N
rs12126719	1	232079019	A	G	ncRNA_intronic	DISC1-IT1,TSNAX-DISC1	0.738385	RP4-730B13.3	18920	N
rs12127507	1	232079048	T	C	ncRNA_intronic	DISC1-IT1,TSNAX-DISC1	0.738385	RP4-730B13.3	18920	N
rs12130049	1	12486319	C	T	intronic	VPS13D	0.704925	VPS13D	-38580	N
rs12130049	1	12486319	C	T	intronic	VPS13D	0.835476	DHRS3	-170360	N
rs12143193	1	169264916	T	G	intronic	NME7	0.854859	C1orf112	-366220	N
rs12143193	1	169264916	T	G	intronic	NME7	0.749571	C1orf114	-131800	N
rs12143193	1	169264916	T	G	intronic	NME7	0.75342	SELL	-407580	N
rs12143193	1	169264916	T	G	intronic	NME7	0.900405	SELL	-415940	N
rs12143193	1	169264916	T	G	intronic	NME7	0.862108	SELP	-324860	N
rs12216627	7	115756	C	T	intergenic	NONE,LOC100507642	0.739942	AC093627.9	-34400	N
rs12216627	7	115756	C	T	intergenic	NONE,LOC100507642	0.772737	FAM20C	-76760	N
rs12216627	7	115756	C	T	intergenic	NONE,LOC100507642	0.814948	AC093627.10	-36120	N
rs12216627	7	115756	C	T	intergenic	NONE,LOC100507642	0.815514	AC093627.8	38740	N
rs12217742	10	13414068	G	A	intergenic	SEPHS1,BEND7	0.805761	MCM10	210640	N
rs12223578	11	94818811	C	T	intergenic	SRSF8,ENDOD1	0.835781	RP11-867G2.5	447600	N
rs12226432	11	120093920	A	C	intronic	OAF	0.984416	RP11-831A10.2	233580	N
rs12226432	11	120093920	A	C	intronic	OAF	0.899451	TRIM29	103820	N
rs12229110	12	33810597	C	A	intergenic	SYT10,ALG10	0.93902	RP11-56H16.1	206060	N
rs12231006	12	112288602	C	G	intronic	MAPKAPK5	0.810396	ATXN2	392760	N
rs12236788	9	95542654	G	A	intergenic	BICD2,ANKRD19P	0.804179	IARS	494340	N
rs12236788	9	95542654	G	A	intergenic	BICD2,ANKRD19P	0.998485	C9orf89	-329520	N
rs12236788	9	95542654	G	A	intergenic	BICD2,ANKRD19P	0.906632	RP11-370F5.4	-366480	N
rs12236788	9	95542654	G	A	intergenic	BICD2,ANKRD19P	0.884406	ECM2	242660	N
rs12236788	9	95542654	G	A	intergenic	BICD2,ANKRD19P	0.954106	FGD3	-249400	N
rs12251664	10	97414303	C	T	intronic	ALDH18A1	0.796333	SORBS1	171800	N
rs12295238	11	115014351	G	A	intergenic	NXPE2,CADM1	0.730052	CADM1	-72220	N
rs12295238	11	115014351	G	A	intergenic	NXPE2,CADM1	0.980513	CADM1	-146520	N
rs12295238	11	115014351	G	A	intergenic	NXPE2,CADM1	0.739779	CADM1	-361300	N
rs12295238	11	115014351	G	A	intergenic	NXPE2,CADM1	0.982435	RP11-136I14.5	-438560	N
rs1230179	4	99936217	G	A	intronic	METAP1	0.908723	RP11-696N14.1	-267800	N
rs1230200	4	99945207	G	A	intronic	METAP1	0.924273	ABT1P1	240	N
rs1230200	4	99945207	G	A	intronic	METAP1	0.874574	BTF3P13	283400	N
rs1230200	4	99945207	G	A	intronic	METAP1	0.84495	RP11-1299A16.1	308220	N
rs12315114	12	112273059	T	C	intergenic	ALDH2,MAPKAPK5-AS1	0.856465	ACAD10	129280	N
rs12315733	12	53191937	C	A	intergenic	KRT3,KRT4	0.716098	CSAD	-375340	N
rs12402007	1	75570694	A	T	intergenic	TYW3,LHX8	0.773245	RP11-17E13.3	351760	N
rs12409168	1	165655559	C	T	intronic	ALDH9A1	0.762511	ALDH9A1	-12420	N
rs12409168	1	165655559	C	T	intronic	ALDH9A1	0.762511	RP11-466F5.5	-12420	N
rs12415178	10	118380345	C	T	upstream	PNLIPRP2	0.853996	C10orf82	-49000	N
rs12415178	10	118380345	C	T	upstream	PNLIPRP2	0.848694	GFRA1	348220	N
rs12415178	10	118380345	C	T	upstream	PNLIPRP2	0.735866	PNLIP	78400	N
rs12415178	10	118380345	C	T	upstream	PNLIPRP2	0.853996	RP11-498B4.5	-49000	N
rs12416019	10	121064720	A	C	intronic	GRK5	0.706399	FAM45A	176140	N
rs12417066	11	44834764	C	T	intronic	TSPAN18	0.701028	CD82	196200	N
rs12417066	11	44834764	C	T	intronic	TSPAN18	0.806151	PRDM11	-368340	N
rs12418749	11	36706549	A	G	intergenic	C11orf74,LOC103312105	0.997571	CTD-2119L1.1	-8580	N
rs12418749	11	36706549	A	G	intergenic	C11orf74,LOC103312105	0.997645	RAG1	117120	N
rs12418749	11	36706549	A	G	intergenic	C11orf74,LOC103312105	0.999731	RAG2	86780	N
rs12418749	11	36706549	A	G	intergenic	C11orf74,LOC103312105	0.884029	RP11-219O3.2	258640	N
rs12418749	11	36706549	A	G	intergenic	C11orf74,LOC103312105	0.985022	RP11-514F3.4	360640	N
rs12418749	11	36706549	A	G	intergenic	C11orf74,LOC103312105	0.97556	TRAF6	185600	N
rs12422056	11	32331871	G	C	intergenic	SNORA88,WT1	0.739778	WT1	-90520	N
rs12445104	16	9688817	A	T	intergenic	LINC01195,GRIN2A	0.910527	RP11-473I1.1	437600	N
rs12452655	17	36777205	C	T	intergenic	SRCIN1,C17orf96	0.897391	GPR179	277560	N
rs12452655	17	36777205	C	T	intergenic	SRCIN1,C17orf96	0.724092	C17orf96	-54020	N
rs12452655	17	36777205	C	T	intergenic	SRCIN1,C17orf96	0.931806	MLLT6	-84220	N
rs12452655	17	36777205	C	T	intergenic	SRCIN1,C17orf96	0.777909	MLLT6	-95540	N
rs12452655	17	36777205	C	T	intergenic	SRCIN1,C17orf96	0.711506	PIP4K2B	-179060	N
rs12452655	17	36777205	C	T	intergenic	SRCIN1,C17orf96	0.710596	LASP1	-248920	N
rs12462183	19	15005374	G	T	intergenic	OR7A17,OR7C2	0.81518	ILVBL	-223440	N
rs12468836	2	67934640	T	A	intergenic	ETAA1,LOC101927701	0.837972	AC010987.5	22340	N
rs12473758	2	36489871	A	T	intergenic	LINC01320,LOC100288911	0.772445	FEZ2	-319800	N
rs12475849	2	3827928	C	T	intronic	DCDC2C	0.784242	TTC15	380160	N
rs12475849	2	3827928	C	T	intronic	DCDC2C	0.865344	ALLC	122760	N
rs12480265	20	60338514	C	T	intronic	CDH4	0.820038	GTPBP5	-419480	N
rs12480265	20	60338514	C	T	intronic	CDH4	0.787472	GTPBP5	-427260	N
rs12480265	20	60338514	C	T	intronic	CDH4	0.832228	HRH3	-456840	N
rs12480265	20	60338514	C	T	intronic	CDH4	0.758517	LSM14B	-358720	N
rs12480265	20	60338514	C	T	intronic	CDH4	0.790531	LSM14B	-359580	N
rs12480265	20	60338514	C	T	intronic	CDH4	0.838881	OSBPL2	-474720	N
rs12480265	20	60338514	C	T	intronic	CDH4	0.789493	PSMA7	-379960	N
rs12480265	20	60338514	C	T	intronic	CDH4	0.718308	SS18L1	-398260	N
rs12480265	20	60338514	C	T	intronic	CDH4	0.834424	SS18L1	-400000	N
rs12480265	20	60338514	C	T	intronic	CDH4	0.795457	TAF4	-234660	N
rs12480265	20	60338514	C	T	intronic	CDH4	0.782031	TAF4	-243120	N
rs12480265	20	60338514	C	T	intronic	CDH4	0.841018	TAF4	-245340	N
rs12480265	20	60338514	C	T	intronic	CDH4	0.803453	TAF4	-246840	N
rs12480265	20	60338514	C	T	intronic	CDH4	0.760826	TAF4	-302420	N
rs12480417	20	62098002	C	T	intronic	KCNQ2	0.818905	HAR1B	364060	N
rs12480417	20	62098002	C	T	intronic	KCNQ2	0.759707	YTHDF1	250320	N
rs12480417	20	62098002	C	T	intronic	KCNQ2	0.717565	BIRC7	229240	N
rs12480417	20	62098002	C	T	intronic	KCNQ2	0.766852	NKAIN4	217440	N
rs12480417	20	62098002	C	T	intronic	KCNQ2	0.727648	COL20A1	149900	N
rs12480417	20	62098002	C	T	intronic	KCNQ2	0.737224	COL20A1	146240	N
rs12480417	20	62098002	C	T	intronic	KCNQ2	0.745824	RP11-261N11.8	107020	N
rs12480417	20	62098002	C	T	intronic	KCNQ2	0.715495	CHRNA4	104960	N
rs12480417	20	62098002	C	T	intronic	KCNQ2	0.891582	RP4-697K14.7	-96300	N
rs12480417	20	62098002	C	T	intronic	KCNQ2	0.75513	ARFRP1	-240400	N
rs12480417	20	62098002	C	T	intronic	KCNQ2	0.723314	LIME1	-268560	N
rs12480417	20	62098002	C	T	intronic	KCNQ2	0.759904	SLC2A4RG	-275300	N
rs12480417	20	62098002	C	T	intronic	KCNQ2	0.715846	SLC2A4RG	-275920	N
rs12480417	20	62098002	C	T	intronic	KCNQ2	0.779002	ZBTB46	-323740	N
rs12480417	20	62098002	C	T	intronic	KCNQ2	0.74427	TPD52L2	-421020	N
rs12480417	20	62098002	C	T	intronic	KCNQ2	0.725922	DNAJC5	-428380	N
rs12480417	20	62098002	C	T	intronic	KCNQ2	0.737676	UCKL1	-489800	N
rs12483891	22	45189871	G	A	intronic	ARHGAP8,PRR5-ARHGAP8	0.723461	NCRNA00229	167860	N
rs12483891	22	45189871	G	A	intronic	ARHGAP8,PRR5-ARHGAP8	0.783085	NUP50	-370620	N
rs12483891	22	45189871	G	A	intronic	ARHGAP8,PRR5-ARHGAP8	0.769182	KIAA0930	-446840	N
rs12483891	22	45189871	G	A	intronic	ARHGAP8,PRR5-ARHGAP8	0.73059	CTA-397C4.2	352440	N
rs12484676	22	20930991	T	G	intronic	MED15	0.705699	MED15	69140	N
rs12484676	22	20930991	T	G	intronic	MED15	0.807311	TMEM191A	-126920	N
rs12484676	22	20930991	T	G	intronic	MED15	0.82885	AIFM3	-390360	N
rs12484676	22	20930991	T	G	intronic	MED15	0.787674	AC002472.9	-425160	N
rs12484676	22	20930991	T	G	intronic	MED15	0.787674	THAP7	-425160	N
rs12484676	22	20930991	T	G	intronic	MED15	0.886755	AC002472.14	-483880	N
rs12484676	22	20930991	T	G	intronic	MED15	0.745551	AC007308.6	-145440	N
rs12484676	22	20930991	T	G	intronic	MED15	0.745551	PI4KA	-145440	N
rs12485895	3	107844129	A	G	ncRNA_intronic	LINC01215	0.717115	CD47	34100	N
rs12485895	3	107844129	A	G	ncRNA_intronic	LINC01215	0.796564	HNRNPA1P17	-204000	N
rs12487715	3	13008005	C	G	intronic	IQSEC1	0.885949	IQSEC1	-20680	N
rs12487715	3	13008005	C	G	intronic	IQSEC1	0.857952	TSEN2	476940	N
rs12489038	3	13011140	T	G	intronic	IQSEC1	0.774952	AC034198.7	121740	N
rs12496021	3	72125213	C	T	ncRNA_intronic	LINC00877	0.898347	EIF4E3	347300	N
rs12496021	3	72125213	C	T	ncRNA_intronic	LINC00877	0.954299	RP11-398A8.3	-24120	N
rs12496990	3	108322812	T	C	intronic	DZIP3	0.923013	KIAA1524	13280	N
rs12496990	3	108322812	T	C	intronic	DZIP3	0.913284	IFT57	434740	N
rs12496990	3	108322812	T	C	intronic	DZIP3	0.895769	RETNLB	-153700	N
rs12496990	3	108322812	T	C	intronic	DZIP3	0.9517	TRAT1	-218780	N
rs12501430	4	57109453	A	G	intronic	KIAA1211	0.701027	HOPX	-413060	N
rs12501430	4	57109453	A	G	intronic	KIAA1211	0.721685	PAICS	-192840	N
rs1250238	2	216294663	G	A	intronic	FN1	0.891296	FN1	62940	N
rs1250238	2	216294663	G	A	intronic	FN1	0.924264	FN1	8460	N
rs12505069	4	185647107	G	C	intronic	CENPU	0.748161	ACSL1	-100080	N
rs12505069	4	185647107	G	C	intronic	CENPU	0.810472	RP11-701P16.5	-130520	N
rs12505069	4	185647107	G	C	intronic	CENPU	0.804065	ACSL1	-48280	N
rs12505069	4	185647107	G	C	intronic	CENPU	0.804902	CCDC111	48840	N
rs12505069	4	185647107	G	C	intronic	CENPU	0.847162	RP11-162O12.2	421040	N
rs12505069	4	185647107	G	C	intronic	CENPU	0.80024	RP11-386B13.3	-331420	N
rs12505069	4	185647107	G	C	intronic	CENPU	0.811779	RP11-701P16.1	-72980	N
rs12508113	4	99921044	C	A	intronic	METAP1	0.82345	ADH4	-136720	N
rs12508113	4	99921044	C	A	intronic	METAP1	0.977638	ADH1C	-352920	N
rs12509083	4	188963014	T	G	intergenic	ZFP42,TRIML2	0.723257	RP11-219G10.1	-315680	N
rs12509083	4	188963014	T	G	intergenic	ZFP42,TRIML2	0.725014	RP11-219G10.2	-349660	N
rs12509083	4	188963014	T	G	intergenic	ZFP42,TRIML2	0.934444	ZFP42	46120	N
rs12522104	5	67228934	C	A	intergenic	LOC101928858,LOC102467655	0.740094	PIK3R1	-306700	N
rs12522104	5	67228934	C	A	intergenic	LOC101928858,LOC102467655	0.880948	PIK3R1	-347160	N
rs12524556	6	20206244	C	G	intronic	MBOAT1	0.779178	RP11-239H6.3	-45340	N
rs12532456	7	104738833	C	T	intronic	KMT2E	0.837982	SRPK2	-36100	N
rs12536544	7	6435901	G	A	intronic	RAC1	0.766312	AIMP2	386980	N
rs12536544	7	6435901	G	A	intronic	RAC1	0.766312	PMS2	386980	N
rs12536544	7	6435901	G	A	intronic	RAC1	0.778945	EIF2AK1	369580	N
rs12536544	7	6435901	G	A	intronic	RAC1	0.891603	DAGLB	-27200	N
rs12536544	7	6435901	G	A	intronic	RAC1	0.842567	DAGLB	-41220	N
rs12536544	7	6435901	G	A	intronic	RAC1	0.872642	KDELR2	-77140	N
rs12536544	7	6435901	G	A	intronic	RAC1	0.873618	AC072052.7	-96960	N
rs12536544	7	6435901	G	A	intronic	RAC1	0.894742	AC073343.9	-241080	N
rs12536544	7	6435901	G	A	intronic	RAC1	0.769677	PMS2CL	-341140	N
rs12536544	7	6435901	G	A	intronic	RAC1	0.785409	C7orf28B	-430100	N
rs12536544	7	6435901	G	A	intronic	RAC1	0.764208	C7orf70	57240	N
rs12536544	7	6435901	G	A	intronic	RAC1	0.880524	CCZ1	496880	N
rs12536544	7	6435901	G	A	intronic	RAC1	0.841443	EIF2AK1	348300	N
rs12546357	8	143989323	T	C	intergenic	CYP11B1,CYP11B2	0.955473	CYP11B1	28660	N
rs12546357	8	143989323	T	C	intergenic	CYP11B1,CYP11B2	0.977275	LYPD2	155420	N
rs12546357	8	143989323	T	C	intergenic	CYP11B1,CYP11B2	0.738144	TOP1MT	-453080	N
rs12547516	8	123575466	C	T	ncRNA_intronic	LOC105375734	0.771272	AC016405.1	-205760	N
rs12547516	8	123575466	C	T	ncRNA_intronic	LOC105375734	0.979363	MRPS36P3	471940	N
rs12547516	8	123575466	C	T	ncRNA_intronic	LOC105375734	0.812021	RP11-96B2.1	73300	N
rs12547759	8	82305538	G	A	intergenic	FABP5,PMP2	0.8494	FABP4	-87340	N
rs12547759	8	82305538	G	A	intergenic	FABP5,PMP2	0.802436	FABP4	-90020	N
rs12550634	8	144918680	C	T	intronic	NRBP2	0.785306	GSDMD	278800	N
rs12564383	1	199549449	T	A	intergenic	LINC01221,NR5A2	0.953226	RP11-567B20.2	-327280	N
rs12565272	1	75598070	C	A	intronic	LHX8	0.848973	LHX8	4080	N
rs12565272	1	75598070	C	A	intronic	LHX8	0.806764	RP11-510C10.2	-720	N
rs12565272	1	75598070	C	A	intronic	LHX8	0.882221	RP11-510C10.3	-280	N
rs12565272	1	75598070	C	A	intronic	LHX8	0.802254	TYW3	384060	N
rs12567012	1	232522227	G	T	intergenic	TSNAX-DISC1,SIPA1L2	0.770855	RP4-730B13.3	462180	N
rs12568101	1	159199354	T	C	intergenic	ACKR1,FCER1A	0.714669	OR10J6P	-368360	N
rs12568101	1	159199354	T	C	intergenic	ACKR1,FCER2A	0.809515	RP11-550P17.1	-46460	N
rs12568101	1	159199354	T	C	intergenic	ACKR1,FCER3A	0.846747	RP11-550P17.5	-239680	N
rs12570898	10	11135834	T	C	ncRNA_intronic	CELF2-AS2	0.717982	RP1-251M9.1	153460	N
rs12571623	10	72451777	A	G	intronic	ADAMTS14	0.808243	RP11-399N22.3	-103520	N
rs12571652	10	69459603	G	A	intergenic	CTNNA3,DNAJC12	0.837799	HERC4	-374900	N
rs12571652	10	69459603	G	A	intergenic	CTNNA3,DNAJC12	0.700133	SIRT1	-184700	N
rs12574541	11	10757491	T	C	intergenic	MRVI1,CTR9	0.771779	SBF2	441660	N
rs12574541	11	10757491	T	C	intergenic	MRVI1,CTR9	0.767323	ADM	430940	N
rs12574541	11	10757491	T	C	intergenic	MRVI1,CTR9	0.829303	AMPD3	427700	N
rs12574541	11	10757491	T	C	intergenic	MRVI1,CTR9	0.723015	EIF4G2	-72060	N
rs12574909	11	97907799	G	A	intergenic	JRKL-AS1,CNTN5	0.908281	RP11-684B20.1	-100540	N
rs12576289	11	126265841	A	G	intronic	ST3GAL4	0.890814	RP11-50B3.2	235240	N
rs12576289	11	126265841	A	G	intronic	ST3GAL4	0.811562	CDON	371600	N
rs12576289	11	126265841	A	G	intronic	ST3GAL4	0.765039	RP11-680F20.5	456720	N
rs12576289	11	126265841	A	G	intronic	ST3GAL4	0.779884	RP11-680F20.6	444440	Y
rs12576320	11	82232478	T	C	intergenic	MIR4300HG,FAM181B	0.782523	PRCP	-380680	N
rs12577896	11	128117579	C	A	intergenic	LOC101929497,ETS1	0.872358	FLI1	-446020	Y
rs12583661	13	72434360	A	G	intronic	DACH1	0.790591	DACH1	-7120	N
rs12583661	13	72434360	A	G	intronic	DACH1	0.888883	RPL21P109	156860	N
rs12584722	13	54887214	A	G	intergenic	MIR1297,MIR5007	0.884092	RP11-168P6.1	180180	N
rs12585859	13	52396867	C	T	ncRNA_intronic	LINC00282	0.793373	NEK3	-335940	N
rs12585937	13	50467344	A	C	ncRNA_exonic	CTAGE10P	0.714927	CAB39L	491740	N
rs12588347	14	20980797	C	T	intergenic	RNASE10,RNASE9	0.765172	PARP2	162180	N
rs12588347	14	20980797	C	T	intergenic	RNASE10,RNASE9	0.708435	PARP2	161600	N
rs12588356	14	20980845	C	G	intergenic	RNASE10,RNASE9	0.765172	PARP2	162180	N
rs12588356	14	20980845	C	G	intergenic	RNASE10,RNASE9	0.708435	PARP2	161600	N
rs12589939	14	69325840	G	A	intergenic	ZFP36L1,ACTN1	0.775277	CTD-2325P2.2	166360	N
rs12592882	15	40874385	C	T	intergenic	RPUSD2,CASC5	0.712282	PPP1R14D	-246680	N
rs12599306	16	89718223	G	A	intronic	CHMP1A	0.709472	AC133919.6	-394460	N
rs12600521	17	42052439	G	C	intronic	PYY	0.785606	UBTF	-247020	N
rs12605184	18	56826850	G	T	downstream	SEC11C	0.998108	CPLX4	-159020	N
rs12605184	18	56826850	G	T	downstream	SEC11C	0.897275	RAX	-113880	N
rs12612089	2	113421598	T	C	downstream	SLC20A1	0.859347	SLC20A1	12500	N
rs12612089	2	113421598	T	C	downstream	SLC20A1	0.897001	SLC20A1	11780	N
rs12612089	2	113421598	T	C	downstream	SLC20A1	0.755578	AC079753.5	-265080	N
rs12612238	2	113424632	G	A	intergenic	SLC20A1,CKAP2L	0.954936	ZC3H8	426960	N
rs12615266	2	71401695	G	A	intergenic	MPHOSPH10,PAIP2B	0.83204	NAGK	102740	N
rs12615266	2	71401695	G	A	intergenic	MPHOSPH10,PAIP2B	0.779799	PAIP2B	-52580	N
rs12615917	2	16570281	T	C	intergenic	GACAT3,FAM49A	0.996704	AC010145.4	366720	N
rs12615917	2	16570281	T	C	intergenic	GACAT3,FAM49A	0.99627	AC010745.1	187020	N
rs12615917	2	16570281	T	C	intergenic	GACAT3,FAM49A	0.996269	AC010745.2	165340	N
rs12615917	2	16570281	T	C	intergenic	GACAT3,FAM49A	0.978538	AC010745.3	160720	N
rs12615917	2	16570281	T	C	intergenic	GACAT3,FAM49A	0.996259	AC010745.4	69260	Y
rs12615917	2	16570281	T	C	intergenic	GACAT3,FAM49A	0.996076	AC010880.1	35980	N
rs12615917	2	16570281	T	C	intergenic	GACAT3,FAM49A	0.996321	AC130710.1	379760	N
rs12615917	2	16570281	T	C	intergenic	GACAT3,FAM49A	0.995617	AC130710.1	356780	N
rs12615917	2	16570281	T	C	intergenic	GACAT3,FAM49A	0.956663	AC142119.1	324240	N
rs12615917	2	16570281	T	C	intergenic	GACAT3,FAM49A	0.996694	MYCN	489760	N
rs12615917	2	16570281	T	C	intergenic	GACAT3,FAM49A	0.996416	MYCNOS	488900	N
rs12615917	2	16570281	T	C	intergenic	GACAT3,FAM49A	0.99693	MYCNOS	488460	N
rs12615917	2	16570281	T	C	intergenic	GACAT3,FAM49A	0.996396	MYCNOS	487720	N
rs12616960	2	227286470	C	T	intergenic	LOC646736,MIR5702	0.796648	RHBDD1	-485280	N
rs12618764	2	16574383	A	G	intergenic	GACAT3,FAM49A	0.999794	AC010145.4	370920	N
rs12618764	2	16574383	A	G	intergenic	GACAT3,FAM49A	0.999965	AC010745.1	191220	N
rs12618764	2	16574383	A	G	intergenic	GACAT3,FAM49A	0.99995	AC010745.2	169540	N
rs12618764	2	16574383	A	G	intergenic	GACAT3,FAM49A	0.959136	AC010745.3	164920	N
rs12618764	2	16574383	A	G	intergenic	GACAT3,FAM49A	0.999981	AC010745.4	73460	N
rs12618764	2	16574383	A	G	intergenic	GACAT3,FAM49A	0.999672	AC010880.1	40180	N
rs12618764	2	16574383	A	G	intergenic	GACAT3,FAM49A	0.999967	AC130710.1	383960	N
rs12618764	2	16574383	A	G	intergenic	GACAT3,FAM49A	0.999208	AC130710.1	360980	N
rs12618764	2	16574383	A	G	intergenic	GACAT3,FAM49A	0.960813	AC142119.1	328440	N
rs12618764	2	16574383	A	G	intergenic	GACAT3,FAM49A	0.999961	MYCN	493960	N
rs12618764	2	16574383	A	G	intergenic	GACAT3,FAM49A	0.999974	MYCNOS	493100	N
rs12618764	2	16574383	A	G	intergenic	GACAT3,FAM49A	0.999949	MYCNOS	492660	N
rs12618764	2	16574383	A	G	intergenic	GACAT3,FAM49A	0.999983	MYCNOS	491920	N
rs12620956	2	26708934	G	A	intronic	OTOF	0.980427	RP11-214J9.1	383400	N
rs12620956	2	26708934	G	A	intronic	OTOF	0.744785	OTOF	-72740	N
rs12620956	2	26708934	G	A	intronic	OTOF	0.995147	CIB4	-137620	N
rs12620956	2	26708934	G	A	intronic	OTOF	0.903966	AC011740.3	-342360	N
rs1262289	11	94822617	C	G	upstream	ENDOD1	0.790808	ENDOD1	-300	Y
rs1262289	11	94822617	C	G	upstream	ENDOD1	0.704162	RP11-712B9.2	-142960	N
rs1262289	11	94822617	C	G	upstream	ENDOD1	0.704162	SESN3	-142960	N
rs1262289	11	94822617	C	G	upstream	ENDOD1	0.754968	SESN3	-143340	N
rs12623215	2	116906048	A	G	intergenic	DPP10,DDX18	0.882354	DPP10	343420	N
rs12626055	20	62051974	G	A	intronic	KCNQ2	0.771467	ARFGAP1	147880	N
rs12626055	20	62051974	G	A	intronic	KCNQ2	0.830947	ARFRP1	-280880	N
rs12626055	20	62051974	G	A	intronic	KCNQ2	0.842087	ARFRP1	-286320	N
rs12626055	20	62051974	G	A	intronic	KCNQ2	0.892123	ARFRP1	-287320	N
rs12626055	20	62051974	G	A	intronic	KCNQ2	0.911631	BIRC7	183320	N
rs12626055	20	62051974	G	A	intronic	KCNQ2	0.952316	C20orf11	482660	N
rs12626055	20	62051974	G	A	intronic	KCNQ2	0.879842	CHRNA4	59040	N
rs12626055	20	62051974	G	A	intronic	KCNQ2	0.946287	COL20A1	126160	N
rs12626055	20	62051974	G	A	intronic	KCNQ2	0.917168	COL20A1	103980	N
rs12626055	20	62051974	G	A	intronic	KCNQ2	0.960618	COL20A1	100740	N
rs12626055	20	62051974	G	A	intronic	KCNQ2	0.958267	COL20A1	100320	N
rs12626055	20	62051974	G	A	intronic	KCNQ2	0.829629	CTD-3184A7.4	-206520	N
rs12626055	20	62051974	G	A	intronic	KCNQ2	0.907288	DIDO1	494080	N
rs12626055	20	62051974	G	A	intronic	KCNQ2	0.952316	DIDO1	482660	N
rs12626055	20	62051974	G	A	intronic	KCNQ2	0.960071	DNAJC5	-474300	N
rs12626055	20	62051974	G	A	intronic	KCNQ2	0.82029	EEF1A2	-77580	N
rs12626055	20	62051974	G	A	intronic	KCNQ2	0.788269	GMEB2	-186260	N
rs12626055	20	62051974	G	A	intronic	KCNQ2	0.829629	GMEB2	-206520	N
rs12626055	20	62051974	G	A	intronic	KCNQ2	0.910483	LIME1	-314480	N
rs12626055	20	62051974	G	A	intronic	KCNQ2	0.956053	LIME1	-317520	N
rs12626055	20	62051974	G	A	intronic	KCNQ2	0.936315	NKAIN4	171520	N
rs12626055	20	62051974	G	A	intronic	KCNQ2	0.7337	NKAIN4	167000	N
rs12626055	20	62051974	G	A	intronic	KCNQ2	0.81021	NKAIN4	165980	N
rs12626055	20	62051974	G	A	intronic	KCNQ2	0.771467	NKAIN4	147880	N
rs12626055	20	62051974	G	A	intronic	KCNQ2	0.919381	RP11-261N11.8	61100	N
rs12626055	20	62051974	G	A	intronic	KCNQ2	0.794449	RP11-261N11.8	53020	N
rs12626055	20	62051974	G	A	intronic	KCNQ2	0.928351	RP4-583P15.10	-324480	N
rs12626055	20	62051974	G	A	intronic	KCNQ2	0.886331	RP4-583P15.11	-387160	N
rs12626055	20	62051974	G	A	intronic	KCNQ2	0.869348	RP4-697K14.7	-142220	N
rs12626055	20	62051974	G	A	intronic	KCNQ2	0.906512	RP4-697K14.7	-151860	N
rs12626055	20	62051974	G	A	intronic	KCNQ2	0.90226	RP5-963E22.4	239120	N
rs12626055	20	62051974	G	A	intronic	KCNQ2	0.736137	RTEL1	-237940	N
rs12626055	20	62051974	G	A	intronic	KCNQ2	0.91448	RTEL1	-267400	N
rs12626055	20	62051974	G	A	intronic	KCNQ2	0.930872	RTEL1	-269160	N
rs12626055	20	62051974	G	A	intronic	KCNQ2	0.887148	SLC17A9	468020	N
rs12626055	20	62051974	G	A	intronic	KCNQ2	0.777982	SLC17A9	457500	N
rs12626055	20	62051974	G	A	intronic	KCNQ2	0.956053	SLC2A4RG	-317520	Y
rs12626055	20	62051974	G	A	intronic	KCNQ2	0.968007	SLC2A4RG	-318920	Y
rs12626055	20	62051974	G	A	intronic	KCNQ2	0.924641	SLC2A4RG	-321220	N
rs12626055	20	62051974	G	A	intronic	KCNQ2	0.924817	SLC2A4RG	-321840	N
rs12626055	20	62051974	G	A	intronic	KCNQ2	0.839378	TPD52L2	-444540	N
rs12626055	20	62051974	G	A	intronic	KCNQ2	0.84372	TPD52L2	-466940	N
rs12626055	20	62051974	G	A	intronic	KCNQ2	0.94498	YTHDF1	204400	N
rs12626055	20	62051974	G	A	intronic	KCNQ2	0.945475	ZBTB46	-369660	N
rs12626055	20	62051974	G	A	intronic	KCNQ2	0.957003	ZBTB46	-410660	N
rs12626055	20	62051974	G	A	intronic	KCNQ2	0.892123	ZGPAT	-287320	N
rs12626055	20	62051974	G	A	intronic	KCNQ2	0.771165	ZGPAT	-287900	N
rs12627970	22	39721745	A	G	intergenic	RPL3,SYNGR1	0.709591	SMCR7L	-173300	N	Inflammatory bowel disease
rs12629693	3	196704121	C	T	intergenic	PIGZ,MFI2	0.803432	RNF168	473560	N
rs12629693	3	196704121	C	T	intergenic	PIGZ,MFI2	0.923558	AC023797.1	344940	N
rs12629693	3	196704121	C	T	intergenic	PIGZ,MFI2	0.847048	LRRC33	337600	N
rs12629693	3	196704121	C	T	intergenic	PIGZ,MFI2	0.847048	PIGX	337600	Y
rs12629693	3	196704121	C	T	intergenic	PIGZ,MFI2	0.872776	SENP5	49560	N
rs12629693	3	196704121	C	T	intergenic	PIGZ,MFI2	0.722914	PIGZ	7980	N
rs12629693	3	196704121	C	T	intergenic	PIGZ,MFI2	0.798573	AC068302.3	-25640	N
rs12629693	3	196704121	C	T	intergenic	PIGZ,MFI2	0.879539	AC128709.3	-481160	N
rs12633239	3	169276415	C	T	intronic	MECOM	0.7031	MECOM	429660	N
rs12633239	3	169276415	C	T	intronic	MECOM	0.794374	MECOM	424640	N
rs12633239	3	169276415	C	T	intronic	MECOM	0.800481	MECOM	410920	N
rs12633239	3	169276415	C	T	intronic	MECOM	0.723232	MECOM	-105160	N
rs12633280	3	169276394	G	A	intronic	MECOM	0.7031	MECOM	429660	N
rs12633280	3	169276394	G	A	intronic	MECOM	0.794374	MECOM	424640	Y
rs12633280	3	169276394	G	A	intronic	MECOM	0.800481	MECOM	410920	N
rs12633280	3	169276394	G	A	intronic	MECOM	0.723232	MECOM	-105160	N
rs1263642	14	23014148	A	G	intergenic	OR4E1,DAD1	0.74151	PSMB5	-490340	N
rs1263642	14	23014148	A	G	intergenic	OR4E1,DAD1	0.754987	AE000661.28	475140	N
rs12636719	3	27114597	A	C	intergenic	LRRC3B,NEK10	0.755659	AC099754.1	450380	N
rs12636719	3	27114597	A	C	intergenic	LRRC3B,NEK10	0.755659	LRRC3B	450380	N
rs12636719	3	27114597	A	C	intergenic	LRRC3B,NEK10	0.741511	LRRC3B	449840	N
rs12636719	3	27114597	A	C	intergenic	LRRC3B,NEK10	0.82466	LRRC3B	385300	N
rs12636719	3	27114597	A	C	intergenic	LRRC3B,NEK10	0.937918	SLC4A7	-331360	N
rs12638703	3	9252998	C	T	intronic	SRGAP3	0.72906	AC026191.2	-136640	N
rs12642408	4	38261560	C	T	intergenic	TBC1D1,LINC01258	0.785767	TBC1D1	214580	N
rs12642408	4	38261560	C	T	intergenic	TBC1D1,LINC01258	0.784827	TBC1D1	145420	N
rs12643545	4	38443720	T	G	ncRNA_intronic	LINC01258	0.863694	PTTG2	483060	N
rs12644048	4	171028191	A	T	intergenic	AADAT,LINC01612	0.810107	AADAT	15140	N
rs12646286	4	68777054	C	T	UTR3	TMPRSS11A	0.736905	CENPC1	415300	N
rs12646523	4	170944698	C	T	intronic	MFAP3L	0.92258	CLCN3	387540	N
rs12653399	5	72684311	A	T	intergenic	TMEM174,FOXD1	0.87519	RP11-428C6.1	-495780	N
rs12660185	6	134625695	G	A	intronic	SGK1	0.70401	SGK1	55020	N
rs12665533	6	149829761	C	T	intronic	PPIL4	0.931792	RP1-111D6.3	289920	N
rs12665533	6	149829761	C	T	intronic	PPIL4	0.836686	ZC3H12D	23420	N
rs12665533	6	149829761	C	T	intronic	PPIL4	0.829338	RP1-281H8.3	15480	N
rs12666304	7	36527585	A	G	intergenic	ANLN,AOAH	0.741491	KIAA0895	119280	N
rs12666444	7	28120261	A	G	intronic	JAZF1	0.771044	TAX1BP1	341060	N
rs12666444	7	28120261	A	G	intronic	JAZF1	0.833747	AC005017.1	-158940	N
rs12666458	7	43461932	A	G	intronic	HECW1	0.91049	HECW1	-57020	N
rs12666458	7	43461932	A	G	intronic	HECW1	0.832355	MRPL32	490420	N
rs12668958	7	128938239	G	A	intronic	AHCYL2	0.73109	TSPAN33	134360	N
rs12673219	7	101279037	C	T	intergenic	MYL10,CUX1	0.756658	CUX1	-466800	N
rs12673578	7	120058853	C	A	intronic	KCND2	0.900887	TSPAN12	-440880	N
rs12673578	7	120058853	C	A	intronic	KCND2	0.921647	RP4-742N3.1	274640	N
rs12677211	8	119657040	T	C	ncRNA_intronic	SAMD12-AS1	0.807988	TNFRSF11B	-307520	N
rs12677710	8	129820768	A	G	intergenic	LINC00824,LINC00977	0.798731	CTD-3056O22.1	243740	N
rs12677710	8	129820768	A	G	intergenic	LINC00824,LINC00977	0.71985	RP11-1057N3.1	-432780	N
rs12677710	8	129820768	A	G	intergenic	LINC00824,LINC00977	0.755456	RP11-1057N3.2	-442460	N
rs12677710	8	129820768	A	G	intergenic	LINC00824,LINC00977	0.798731	RP11-89M16.1	243740	N
rs12677712	8	129820778	A	T	intergenic	LINC00824,LINC00977	0.798731	CTD-3056O22.1	243740	N
rs12677712	8	129820778	A	T	intergenic	LINC00824,LINC00977	0.71985	RP11-1057N3.1	-432780	N
rs12677712	8	129820778	A	T	intergenic	LINC00824,LINC00977	0.755456	RP11-1057N3.2	-442460	N
rs12677712	8	129820778	A	T	intergenic	LINC00824,LINC00977	0.798731	RP11-89M16.1	243740	Y
rs12678438	8	144563803	G	A	intronic	ZC3H3	0.7849	MAFA	51280	N
rs12678438	8	144563803	G	A	intronic	ZC3H3	0.781269	PARP10	-499640	N
rs12679165	8	144775284	G	T	intronic	ZNF707	0.861889	TOP1MT	376900	N
rs12679165	8	144775284	G	T	intronic	ZNF707	0.761242	RHPN1	314600	N
rs12679165	8	144775284	G	T	intronic	ZNF707	0.717823	SHARPIN	-378900	N
rs12679821	8	142341543	C	T	intergenic	SLC45A4,LINC01300	0.81042	DENND3	153380	N
rs12679821	8	142341543	C	T	intergenic	SLC45A4,LINC01300	0.838325	RP11-10J21.6	5680	N
rs12679821	8	142341543	C	T	intergenic	SLC45A4,LINC01300	0.844501	PTP4A3	-60480	N
rs12680350	8	79875067	C	T	intergenic	IL7,STMN2	0.947247	RP11-594N15.2	404420	N
rs12685178	9	2278189	C	T	intergenic	SMARCA2,VLDLR-AS1	0.908994	KCNV2	-439300	N
rs12685178	9	2278189	C	T	intergenic	SMARCA2,VLDLR-AS1	0.854765	RP11-91N2.3	-260960	N
rs12688902	X	71695388	C	G	intronic	HDAC8	0.727333	CITED1	169720	N
rs12735503	1	169137453	C	A	intronic	NME7	0.83842	RP1-206D15.5	-307100	Y
rs12745912	1	170558213	A	G	intergenic	GORAB,PRRX1	0.743386	PRRX1	-75080	N
rs12745912	1	170558213	A	G	intergenic	GORAB,PRRX1	0.70991	RP11-545I10.2	500	N
rs12746592	1	155505967	G	A	intronic	ASH1L	0.742243	RP11-101O6.2	-308920	N
rs12746592	1	155505967	G	A	intronic	ASH2L	0.859785	SSR2	-484000	N
rs12749306	1	155247707	G	T	intronic	HCN18	0.818823	SHC1	308900	N
rs12749306	1	155247707	G	T	intronic	HCN8	0.796964	DCST2	244040	N
rs12749306	1	155247707	G	T	intronic	HCN3	0.77765	ADAM15	224640	N
rs12749306	1	155247707	G	T	intronic	HCN4	0.7675	ADAM15	224020	N
rs12749306	1	155247707	G	T	intronic	HCN15	0.859843	RP11-540D14.6	139500	N
rs12749306	1	155247707	G	T	intronic	HCN19	0.859843	SLC50A1	139500	N
rs12749306	1	155247707	G	T	intronic	HCN12	0.793726	KRTCAP2	85940	N
rs12749306	1	155247707	G	T	intronic	HCN13	0.793726	MUC1	85940	N
rs12749306	1	155247707	G	T	intronic	HCN9	0.788562	FAM189B	22440	N
rs12749306	1	155247707	G	T	intronic	HCN6	0.872219	CLK2	4420	N
rs12749306	1	155247707	G	T	intronic	HCN10	0.710194	HCN3	260	N
rs12749306	1	155247707	G	T	intronic	HCN7	0.710194	CLK2	260	N
rs12749306	1	155247707	G	T	intronic	HCN11	0.748143	HCN3	-8820	N
rs12749306	1	155247707	G	T	intronic	HCN14	0.728728	PKLR	-23040	N
rs12749306	1	155247707	G	T	intronic	HCN16	0.781675	RUSC1	-42920	N
rs12749306	1	155247707	G	T	intronic	HCN17	0.802487	RUSC1	-45920	N
rs12749306	1	155247707	G	T	intronic	HCN5	0.74205	ASH1L	-285240	N
rs12749323	1	155247707	G	T	intronic	HCN20	0.8083	TRIM46	100460	N
rs12752240	1	235757228	C	T	ncRNA_intronic	MIR5096	0.739777	ARID4B	265540	N
rs12752240	1	235757228	C	T	ncRNA_intronic	MIR5096	0.739777	GGPS1	265540	N
rs12752240	1	235757228	C	T	ncRNA_intronic	MIR5096	0.904925	RP11-382D8.3	260120	N
rs12752240	1	235757228	C	T	ncRNA_intronic	MIR5096	0.837847	RP11-382D8.5	234720	N
rs12763969	10	49705989	G	A	intronic	ARHGAP22	0.73785	MAPK8	191420	N
rs12763969	10	49705989	G	A	intronic	ARHGAP22	0.77906	ARHGAP22	45360	N
rs12768006	10	97407793	A	G	intronic	ALDH18A1	0.705636	ALDH18A1	-8460	N
rs12768006	10	97407793	A	G	intronic	ALDH18A1	0.738602	CC2D2B	-325400	N
rs12768006	10	97407793	A	G	intronic	ALDH18A1	0.727499	ENTPD1	-195460	N
rs12768006	10	97407793	A	G	intronic	ALDH18A1	0.738329	SORBS1	260480	N
rs12769303	10	97391983	T	G	intronic	ALDH18A1	0.841081	ALDH18A1	3300	N
rs12769303	10	97391983	T	G	intronic	ALDH18A1	0.783731	SORBS1	208500	N
rs12784663	10	49673134	C	T	intronic	ARHGAP22	0.701584	ARHGAP22	12580	N
rs12784663	10	49673134	C	T	intronic	ARHGAP22	0.733238	MAPK8	158640	N
rs12784663	10	49673134	C	T	intronic	ARHGAP22	0.729446	MAPK8	158080	N
rs12810587	12	122675576	C	T	intronic	LRRC43	0.723674	AC084018.1	435720	N
rs12810587	12	122675576	C	T	intronic	LRRC43	0.827363	MLXIP	59880	N
rs12810587	12	122675576	C	T	intronic	LRRC43	0.781212	CLIP1	-165280	N
rs12810587	12	122675576	C	T	intronic	LRRC43	0.749237	LRRC43	23380	N
rs12814606	12	66557216	G	A	intronic	TMBIM4	0.945688	IRAK3	-25740	N
rs12814606	12	66557216	G	A	intronic	TMBIM4	0.852536	RBMS1P1	-71960	N
rs12814606	12	66557216	G	A	intronic	TMBIM4	0.971267	HELB	-158180	N
rs12814606	12	66557216	G	A	intronic	TMBIM4	0.74815	GRIP1	-244360	N
rs12821387	12	109609528	T	C	intronic	ACACB	0.799945	ALKBH2	79020	N
rs12821387	12	109609528	T	C	intronic	ACACB	0.814579	UNG	68300	N
rs12821387	12	109609528	T	C	intronic	ACACB	0.916366	RP11-443D10.3	58420	N
rs12821387	12	109609528	T	C	intronic	ACACB	0.839976	FOXN4	-118640	N
rs12821387	12	109609528	T	C	intronic	ACACB	0.717985	FOXN4	-137560	N
rs12821387	12	109609528	T	C	intronic	ACACB	0.812338	RP11-443D10.2	67820	N
rs12822410	12	66548252	C	T	intronic	TMBIM4	0.777945	GRIP1	-312020	N
rs12822410	12	66548252	C	T	intronic	TMBIM4	0.70698	RP11-366L20.4	122440	N
rs12855715	13	111973098	T	C	UTR5	TEX29	0.734242	RP11-365P13.2	384100	N
rs12855715	13	111973098	T	C	UTR5	TEX29	0.779361	RP11-65D24.2	-265660	N
rs12878053	14	94032195	A	G	intronic	UNC79	0.843633	RP11-85G20.2	322840	N
rs12898086	14	51114717	T	C	intronic	SAV1	0.80605	CDKL1	305580	N
rs12909009	15	65743050	A	G	intronic	DPP8	0.894408	SLC24A1	-160880	N
rs12909009	15	65743050	A	G	intronic	DPP8	0.816583	SLC24A1	-192100	N
rs1291207	20	62329412	G	A	ncRNA_intronic	RTEL1-TNFRSF6B	0.852258	YTHDF1	481840	N
rs1291207	20	62329412	G	A	ncRNA_intronic	RTEL1-TNFRSF6B	0.815399	BIRC7	460760	N
rs1291207	20	62329412	G	A	ncRNA_intronic	RTEL1-TNFRSF6B	0.838866	NKAIN4	448960	N
rs1291207	20	62329412	G	A	ncRNA_intronic	RTEL1-TNFRSF6B	0.709001	NKAIN4	444440	N
rs1291207	20	62329412	G	A	ncRNA_intronic	RTEL1-TNFRSF6B	0.728547	NKAIN4	443420	N
rs1291207	20	62329412	G	A	ncRNA_intronic	RTEL1-TNFRSF6B	0.736823	ARFGAP1	425320	N
rs1291207	20	62329412	G	A	ncRNA_intronic	RTEL1-TNFRSF6B	0.736823	NKAIN4	425320	N
rs1291207	20	62329412	G	A	ncRNA_intronic	RTEL1-TNFRSF6B	0.886327	COL20A1	403600	N
rs1291207	20	62329412	G	A	ncRNA_intronic	RTEL1-TNFRSF6B	0.80215	COL20A1	381420	N
rs1291207	20	62329412	G	A	ncRNA_intronic	RTEL1-TNFRSF6B	0.836973	COL20A1	378180	N
rs1291207	20	62329412	G	A	ncRNA_intronic	RTEL1-TNFRSF6B	0.836529	COL20A1	377760	N
rs1291207	20	62329412	G	A	ncRNA_intronic	RTEL1-TNFRSF6B	0.827249	RP11-261N11.8	338540	N
rs1291207	20	62329412	G	A	ncRNA_intronic	RTEL1-TNFRSF6B	0.82496	CHRNA4	336480	N
rs1291207	20	62329412	G	A	ncRNA_intronic	RTEL1-TNFRSF6B	0.809413	RP11-261N11.8	330460	N
rs1291207	20	62329412	G	A	ncRNA_intronic	RTEL1-TNFRSF6B	0.801204	EEF1A2	199860	N
rs1291207	20	62329412	G	A	ncRNA_intronic	RTEL1-TNFRSF6B	0.718786	SRMS	150360	N
rs1291207	20	62329412	G	A	ncRNA_intronic	RTEL1-TNFRSF6B	0.802286	RP4-697K14.7	135220	N
rs1291207	20	62329412	G	A	ncRNA_intronic	RTEL1-TNFRSF6B	0.807906	RP4-697K14.7	125580	N
rs1291207	20	62329412	G	A	ncRNA_intronic	RTEL1-TNFRSF6B	0.764795	CTD-3184A7.4	70920	N
rs1291207	20	62329412	G	A	ncRNA_intronic	RTEL1-TNFRSF6B	0.764795	GMEB2	70920	N
rs1291207	20	62329412	G	A	ncRNA_intronic	RTEL1-TNFRSF6B	0.744009	RTEL1	39500	N
rs1291207	20	62329412	G	A	ncRNA_intronic	RTEL1-TNFRSF6B	0.859879	RTEL1	10040	N
rs1291207	20	62329412	G	A	ncRNA_intronic	RTEL1-TNFRSF6B	0.861501	RTEL1	8280	N
rs1291207	20	62329412	G	A	ncRNA_intronic	RTEL1-TNFRSF6B	0.829576	ARFRP1	-3440	N
rs1291207	20	62329412	G	A	ncRNA_intronic	RTEL1-TNFRSF6B	0.753041	ARFRP1	-8880	N
rs1291207	20	62329412	G	A	ncRNA_intronic	RTEL1-TNFRSF6B	0.791234	ARFRP1	-9880	N
rs1291207	20	62329412	G	A	ncRNA_intronic	RTEL1-TNFRSF6B	0.791234	ZGPAT	-9880	N
rs1291207	20	62329412	G	A	ncRNA_intronic	RTEL1-TNFRSF6B	0.705096	ZGPAT	-10460	N
rs1291207	20	62329412	G	A	ncRNA_intronic	RTEL1-TNFRSF6B	0.833726	LIME1	-37040	N
rs1291207	20	62329412	G	A	ncRNA_intronic	RTEL1-TNFRSF6B	0.825566	LIME1	-40080	N
rs1291207	20	62329412	G	A	ncRNA_intronic	RTEL1-TNFRSF6B	0.825566	SLC2A4RG	-40080	N
rs1291207	20	62329412	G	A	ncRNA_intronic	RTEL1-TNFRSF6B	0.854545	SLC2A4RG	-41480	N
rs1291207	20	62329412	G	A	ncRNA_intronic	RTEL1-TNFRSF6B	0.836567	SLC2A4RG	-43780	N
rs1291207	20	62329412	G	A	ncRNA_intronic	RTEL1-TNFRSF6B	0.796674	SLC2A4RG	-44400	N
rs1291207	20	62329412	G	A	ncRNA_intronic	RTEL1-TNFRSF6B	0.806283	RP4-583P15.10	-47040	N
rs1291207	20	62329412	G	A	ncRNA_intronic	RTEL1-TNFRSF6B	0.852258	ZBTB46	-92220	N
rs1291207	20	62329412	G	A	ncRNA_intronic	RTEL1-TNFRSF6B	0.765454	RP4-583P15.11	-109720	N
rs1291207	20	62329412	G	A	ncRNA_intronic	RTEL1-TNFRSF6B	0.853332	ZBTB46	-133220	N
rs1291207	20	62329412	G	A	ncRNA_intronic	RTEL1-TNFRSF6B	0.781117	TPD52L2	-167100	N
rs1291207	20	62329412	G	A	ncRNA_intronic	RTEL1-TNFRSF6B	0.74869	TPD52L2	-189500	N
rs1291207	20	62329412	G	A	ncRNA_intronic	RTEL1-TNFRSF6B	0.882189	DNAJC5	-196860	N
rs1291207	20	62329412	G	A	ncRNA_intronic	RTEL1-TNFRSF6B	0.829068	UCKL1	-258280	N
rs1291207	20	62329412	G	A	ncRNA_intronic	RTEL1-TNFRSF6B	0.713986	ZNF512B	-271840	N
rs1291207	20	62329412	G	A	ncRNA_intronic	RTEL1-TNFRSF6B	0.712974	PRPF6	-282960	N
rs1291207	20	62329412	G	A	ncRNA_intronic	RTEL1-TNFRSF6B	0.726135	NCRNA00176	-340100	N
rs1291207	20	62329412	G	A	ncRNA_intronic	RTEL1-TNFRSF6B	0.860795	TCEA2	-365460	Y
rs1291207	20	62329412	G	A	ncRNA_intronic	RTEL1-TNFRSF6B	0.820091	RGS19	-381820	N
rs1291207	20	62329412	G	A	ncRNA_intronic	RTEL1-TNFRSF6B	0.757872	OPRL1	-386840	N
rs12975051	19	19934927	G	A	intergenic	ZNF506,ZNF253	0.940028	ATP13A1	162060	N
rs12975051	19	19934927	G	A	intergenic	ZNF506,ZNF253	0.945239	GATAD2A	351800	N
rs12979085	19	54837165	G	A	intergenic	LILRA5,LILRA4	0.767305	CACNG7	421060	N
rs13000563	2	161355272	T	C	intergenic	RBMS1,TANK	0.757773	PLA2R1	436160	N
rs1300845	11	64819168	G	A	intronic	NAALADL1	0.770383	MEN1	237340	N
rs1300845	11	64819168	G	A	intronic	NAALADL1	0.771721	SAC3D1	12700	N
rs1300845	11	64819168	G	A	intronic	NAALADL1	0.770039	CDCA5	-27760	N
rs1300845	11	64819168	G	A	intronic	NAALADL1	0.822868	SYVN1	-80720	N
rs1300845	11	64819168	G	A	intronic	NAALADL1	0.858356	AP003068.6	-40960	N
rs13009916	2	145781659	A	G	ncRNA_intronic	TEX41	0.821822	AC023128.1	332540	N
rs13009916	2	145781659	A	G	ncRNA_intronic	TEX41	0.863387	AC074093.1	357220	N
rs13011280	2	138975795	A	G	intergenic	HNMT,SPOPL	0.783088	AC092620.3	-383980	N
rs13011280	2	138975795	A	G	intergenic	HNMT,SPOPL	0.743462	AC069394.1	116320	N
rs13016595	2	108887793	T	C	intergenic	SULT1C3,SULT1C2	0.768694	AC019100.3	53300	N
rs13023088	2	100576304	C	T	intronic	AFF3	0.802463	AFF3	-145380	N
rs13027051	2	43018458	C	T	intronic	HAAO	0.793747	EML4	474300	N
rs13036013	2	172973372	G	C	ncRNA_intronic	DLX2-AS1	0.714794	SLC25A12	222600	N
rs13036013	2	172973372	G	C	ncRNA_intronic	DLX2-AS1	0.736133	METAP1D	108620	N
rs13036013	2	172973372	G	C	ncRNA_intronic	DLX2-AS1	0.736133	SLC25A12	108620	N
rs13036013	2	172973372	G	C	ncRNA_intronic	DLX2-AS1	0.720142	PDK1	-447300	N
rs13038834	20	25441433	C	T	intronic	NINL	0.919918	ABHD12	70260	N
rs13038834	20	25441433	C	T	intronic	NINL	0.785693	ABHD12	69940	N
rs13038834	20	25441433	C	T	intronic	NINL	0.859301	ENTPD6	265200	N
rs13038834	20	25441433	C	T	intronic	NINL	0.859054	ENTPD6	253680	N
rs13038834	20	25441433	C	T	intronic	NINL	0.866605	ENTPD6	250740	N
rs13038834	20	25441433	C	T	intronic	NINL	0.735632	ENTPD6	236640	N
rs13038834	20	25441433	C	T	intronic	NINL	0.801163	GINS1	53180	N
rs13038834	20	25441433	C	T	intronic	NINL	0.867575	NANP	-163640	N
rs13038834	20	25441433	C	T	intronic	NINL	0.818282	NINL	-21140	N
rs13038834	20	25441433	C	T	intronic	NINL	0.841445	NINL	-124700	N
rs13038834	20	25441433	C	T	intronic	NINL	0.819074	RP13-401N8.1	-290300	N
rs13038834	20	25441433	C	T	intronic	NINL	0.886881	RP4-694B14.5	-163160	N
rs13038834	20	25441433	C	T	intronic	NINL	0.844732	RP4-738P15.1	312580	N
rs13038834	20	25441433	C	T	intronic	NINL	0.735475	RP4-738P15.4	294560	N
rs13038834	20	25441433	C	T	intronic	NINL	0.745722	ZNF337	-236080	N
rs13043903	20	24702905	T	G	intergenic	SYNDIG1,CST7	0.974895	ENTPD6	-492300	N
rs13061453	3	126439532	G	A	intronic	CHCHD6	0.73052	CHCHD6	-213680	N
rs1306157	1	247791155	G	A	intergenic	OR2G3,OR13G1	0.92935	OR11L1	-215780	N
rs1306157	1	247791155	G	A	intergenic	OR2G3,OR13G1	0.864886	OR14A16	-194400	N
rs1306157	1	247791155	G	A	intergenic	OR2G3,OR13G1	0.841783	OR2W5	139240	N
rs13070809	3	195823440	A	C	intergenic	TFRC,LINC00885	0.718493	AC069513.3	388300	N
rs13070809	3	195823440	A	C	intergenic	TFRC,LINC00885	0.866014	AC069257.9	-136260	N
rs13073562	3	64403638	T	G	intergenic	PRICKLE2,ADAMTS9	0.760517	ATXN7	431700	N
rs13077557	3	132009945	C	G	intergenic	CPNE4,ACPP	0.758769	ACAD11	-314440	N
rs13083377	3	64417606	T	C	intergenic	PRICKLE2,ADAMTS9	0.799924	ATXN7	435660	N
rs13083377	3	64417606	T	C	intergenic	PRICKLE2,ADAMTS9	0.813926	PSMD6	414280	N
rs13083377	3	64417606	T	C	intergenic	PRICKLE2,ADAMTS9	0.712202	RP11-129B22.7	244640	N
rs13084135	3	123359717	T	C	intronic	MYLK	0.817785	ROPN1	-356820	N
rs13098030	3	64403709	A	G	intergenic	PRICKLE2,ADAMTS9	0.760517	ATXN7	431700	N
rs13102975	4	155661195	G	C	upstream	LRAT	0.701773	PLRG1	190900	N
rs13102975	4	155661195	G	C	upstream	LRAT	0.785229	RBM46	-41120	N
rs13109504	4	3522683	C	T	intronic	LRPAP1	0.813685	RGS12	135400	N
rs13109504	4	3522683	C	T	intronic	LRPAP1	0.781771	HGFAC	75740	N
rs13109504	4	3522683	C	T	intronic	LRPAP1	0.841041	AC141928.1	-242320	N
rs13160376	5	162758364	T	C	intergenic	GABRG2,CCNG1	0.913349	CTB-95B16.1	-84560	N
rs13162357	5	67436716	G	A	intergenic	LOC101928858,LOC102467655	0.705754	PIK3R1	-147100	N
rs13170718	5	146650895	C	G	intronic	STK32A	0.822076	JAKMIP2	-390160	N
rs1318710	4	101436201	A	G	intronic	EMCN	0.739136	EMCN	-3160	N	Food allergy
rs13189712	5	67519272	C	T	intronic	PIK3R1	0.796994	CTC-537E7.2	-310460	N
rs13196651	6	33039507	A	G	intronic	HLA-DPA1	0.743699	HLA-Z	176260	N
rs13196651	6	33039507	A	G	intronic	HLA-DPA1	0.721299	HLA-DMB	130660	N
rs13196651	6	33039507	A	G	intronic	HLA-DPA1	0.737786	KIFC1	-318940	N
rs13200192	6	170915126	G	A	intergenic	PDCD2,NONE	0.773717	PSMB1	54660	N
rs13206818	6	80210437	A	T	intronic	LCA5	0.894223	RP1-232L24.3	80380	N
rs13218191	6	170915076	A	G	intergenic	PDCD2,NONE	0.773717	PSMB1	54660	N
rs13234860	7	95212053	T	G	downstream	PDK4	0.761326	AC002451.3	-13820	N
rs13234860	7	95212053	T	G	downstream	PDK4	0.903151	PDK4	-7200	N
rs13234860	7	95212053	T	G	downstream	PDK4	0.898519	PDK4	-11540	N
rs13234860	7	95212053	T	G	downstream	PDK4	0.761326	PDK4	-13820	N
rs13239194	7	5769489	T	C	intronic	RNF216	0.896892	ANKRD61	-298920	N
rs13239194	7	5769489	T	C	intronic	RNF216	0.865867	EIF2AK1	-309180	N
rs13239194	7	5769489	T	C	intronic	RNF216	0.852561	PMS2	-276280	N
rs13239438	7	104582774	G	A	intergenic	LHFPL3-AS2,LINC01004	0.765193	MLL5	-71900	N
rs13239438	7	104582774	G	A	intergenic	LHFPL3-AS2,LINC01004	0.718264	RP11-325F22.4	-72320	N
rs13239438	7	104582774	G	A	intergenic	LHFPL3-AS2,LINC01004	0.794134	MLL5	-95180	N
rs13251492	8	144895553	G	A	intronic	SCRIB	0.853773	EEF1D	226660	N
rs13251492	8	144895553	G	A	intronic	SCRIB	0.876646	RP11-429J17.5	94460	N
rs13251492	8	144895553	G	A	intronic	SCRIB	0.978303	PARP10	-163000	N
rs13261346	8	75643652	C	T	ncRNA_intronic	MIR2052HG	0.818604	RP11-697M17.2	-446300	N
rs13270678	8	142341523	A	G	intergenic	SLC45A4,LINC01300	0.81042	DENND3	153380	N
rs13270678	8	142341523	A	G	intergenic	SLC45A4,LINC01300	0.838325	RP11-10J21.6	5680	N
rs13270678	8	142341523	A	G	intergenic	SLC45A4,LINC01300	0.844501	PTP4A3	-60480	N
rs13273884	8	37330600	G	A	ncRNA_exonic	LINC01605	0.739878	RP11-150O12.1	-81240	N
rs13273884	8	37330600	G	A	ncRNA_exonic	LINC01605	0.801358	GOT1L1	-467180	N
rs13288278	9	84597025	T	C	intergenic	SPATA31D3,SPATA31D1	0.825249	FAM75D2P	17040	N
rs13316914	3	195153124	C	T	intronic	ACAP2	0.760396	TNK2	-469780	N
rs13316914	3	195153124	C	T	intronic	ACAP2	0.7698	SDHAP2	-243180	N
rs13320315	3	17955863	A	G	intergenic	TBC1D5,LOC339862	0.846218	AC132807.1	-73760	N
rs13325537	3	64305307	T	C	intergenic	PRICKLE2,ADAMTS9	0.865878	RP11-129B22.6	148320	N
rs13325537	3	64305307	T	C	intergenic	PRICKLE2,ADAMTS9	0.7035	RP11-14D22.2	-125880	N
rs13325537	3	64305307	T	C	intergenic	PRICKLE2,ADAMTS9	0.70037	ADAMTS9	-208860	N
rs13325537	3	64305307	T	C	intergenic	PRICKLE2,ADAMTS9	0.929817	ADAMTS9	-335360	N
rs13362069	5	33712526	G	T	intronic	ADAMTS12	0.711448	RP11-1023L17.2	-477600	N
rs1337296	13	74159550	C	G	ncRNA_intronic	LINC00392	0.908513	RP11-30C8.2	37920	N
rs1337639	1	81167240	T	C	intergenic	LOC101927412,LOC101927434	0.833777	RP11-115A15.4	227700	N
rs1337783	13	98565604	C	T	intergenic	RAP2A,IPO5	0.791058	IPO5	-46760	N
rs1337783	13	98565604	C	T	intergenic	RAP2A,IPO5	0.885633	IPO5	-61600	N
rs13387127	2	19299787	G	A	intergenic	NT5C1B-RDH14,MIR4757	0.933676	AC010096.1	-373460	N
rs13387435	2	113391948	C	T	intergenic	CHCHD5,FLJ42351	0.795809	IL1RN	-476780	N
rs1347376	9	110983608	T	C	intergenic	KLF4,ACTL7B	0.76847	RP11-505C13.1	-33800	N
rs1347567	6	25965552	A	G	intronic	TRIM38	0.954861	HFE	-127360	N
rs1347567	6	25965552	A	G	intronic	TRIM38	0.894749	BTN2A2	-424160	N
rs1350559	8	9367743	C	G	intergenic	LOC157273,TNKS	0.722263	RP11-10A14.3	369940	N
rs1350559	8	9367743	C	G	intergenic	LOC157273,TNKS	0.749227	RP11-115J16.2	92220	N
rs1360920	1	18805698	C	T	intergenic	IGSF21,KLHDC7A	0.755546	IGSF21	371640	N
rs1360920	1	18805698	C	T	intergenic	IGSF21,KLHDC7A	0.712656	RP11-422P22.1	93460	N
rs1362909	7	155243270	G	A	intergenic	BLACE,EN2	0.818085	RBM33	-248800	N
rs1362909	7	155243270	G	A	intergenic	BLACE,EN2	0.958049	SHH	-356920	N
rs1362909	7	155243270	G	A	intergenic	BLACE,EN2	0.937266	AC008060.5	-59580	N
rs136686	22	45324974	G	A	intronic	PHF21B	0.824501	FAM118A	-399940	N
rs136686	22	45324974	G	A	intronic	PHF21B	0.839641	FAM118A	-400760	N
rs136686	22	45324974	G	A	intronic	PHF21B	0.79996	PRR5-ARHGAP8	205060	N
rs1375180	2	177367427	A	C	intergenic	MTX2,MIR1246	0.832287	AC009336.23	314140	N
rs1375180	2	177367427	A	C	intergenic	MTX2,MIR1246	0.832287	HOXD1	314140	N
rs1375180	2	177367427	A	C	intergenic	MTX2,MIR1246	0.713034	MTX2	233320	N
rs1377293	7	134469906	G	C	intronic	CALD1	0.738602	TMEM140	-362980	N
rs138988563	2	71313885	T	C	intergenic	NAGK,MCEE	0.758403	ADD2	378520	N
rs138988563	2	71313885	T	C	intergenic	NAGK,MCEE	0.928501	HMGN2P21	284580	N
rs138988563	2	71313885	T	C	intergenic	NAGK,MCEE	0.846245	ZNF638	-308940	N
rs140115542	2	71390858	G	A	intergenic	MPHOSPH10,PAIP2B	0.70733	ADD2	455500	N
rs140115542	2	71390858	G	A	intergenic	MPHOSPH10,PAIP2B	0.73935	HMGN2P21	361560	N
rs140115542	2	71390858	G	A	intergenic	MPHOSPH10,PAIP2B	0.726417	ZNF638	-231960	N
rs1401929	3	45007675	C	T	intronic	ZDHHC3	0.873773	EXOSC7	-9120	N
rs1401929	3	45007675	C	T	intronic	ZDHHC3	0.939592	RP11-578F5.1	-197480	N
rs1401929	3	45007675	C	T	intronic	ZDHHC3	0.919618	RP11-944L7.3	439500	N
rs1401929	3	45007675	C	T	intronic	ZDHHC3	0.760946	TMEM158	-260180	N
rs1401929	3	45007675	C	T	intronic	ZDHHC3	0.880037	ZNF852	460800	N
rs140439812	2	71313888	G	A	intergenic	NAGK,MCEE	0.758403	ADD2	378520	N
rs140439812	2	71313888	G	A	intergenic	NAGK,MCEE	0.928501	HMGN2P21	284580	N
rs140439812	2	71313888	G	A	intergenic	NAGK,MCEE	0.846245	ZNF638	-308940	N
rs1405137	2	235597809	G	A	ncRNA_intronic	LINC01173	0.805442	SH3BP4	-262600	N
rs140581652	7	129227650	A	C	intergenic	SMKR1,NRF1	0.715568	SMO	399240	N
rs140581652	7	129227650	A	C	intergenic	SMKR1,NRF1	0.740114	RP11-286H14.4	460300	N
rs1407626	6	10073795	C	A	intergenic	LOC100506207,TFAP2A	0.806502	OFCC1	9800	N
rs1407626	6	10073795	C	A	intergenic	LOC100506207,TFAP2A	0.781124	RP11-339A7.1	-142340	N
rs143622402	3	132095870	C	A	intergenic	ACPP,DNAJC13	0.867491	UBA5	-281460	N
rs144803455	16	89733613	C	T	intronic	SPATA33	0.739103	RP11-566K11.1	-243240	N
rs1455203	4	15152871	G	A	ncRNA_intronic	LOC101929095	0.803201	CPEB2	143820	N
rs1455204	4	15152852	T	C	ncRNA_intronic	LOC101929095	0.803201	CPEB2	143820	N
rs145587996	19	16119571	A	G	intergenic	OR10H4,LINC00661	0.862241	AD000091.1	397900	N
rs1456714	3	108107951	C	T	intronic	MYH15	0.871375	IFT57	169500	N
rs1456762	11	100894087	G	A	intergenic	TMEM133,PGR	0.884897	ARHGAP42	184080	N
rs1456762	11	100894087	G	A	intergenic	TMEM133,PGR	0.851398	PGR	-41080	N
rs1469820	16	1131879	G	C	downstream	SSTR5	0.926727	CHTF18	287300	N
rs1483040	4	156503399	G	C	intergenic	MAP9,GUCY1A3	0.760055	TDO2	-321400	N
rs1488261	3	112233618	T	C	intergenic	BTLA,ATG3	0.961693	ATG3	-25280	N
rs1488261	3	112233618	T	C	intergenic	BTLA,ATG3	0.882588	GCET2	381460	N
rs148855233	16	89733657	A	G	intronic	SPATA33	0.739103	RP11-566K11.1	-243240	N
rs149331045	3	132095946	G	A	intergenic	ACPP,DNAJC13	0.867491	UBA5	-281460	N
rs1494911	8	108890659	G	C	intergenic	ANGPT1,RSPO2	0.734659	EIF3E	-328260	N
rs1498336	11	36639684	G	T	intronic	C11orf74	0.821485	LDLRAD3	455060	N
rs1498606	5	58337549	C	T	intronic	PDE4D	0.700043	PDE4D	41720	N
rs1498606	5	58337549	C	T	intronic	PDE4D	0.803349	PDE4D	-175400	N
rs1500057	12	33173064	C	A	intergenic	PKP2,SYT10	0.885406	SYT10	-419780	N
rs1500071	12	33150520	C	T	intergenic	PKP2,SYT10	0.960042	SYT10	-442260	N
rs1504045	3	7730014	G	A	intronic	GRM7	0.760685	AC018832.1	-383340	N
rs1504045	3	7730014	G	A	intronic	GRM7	0.967457	GRM7	286080	N
rs1507978	2	17347925	T	C	intergenic	FAM49A,RAD51AP2	0.705572	ZFYVE9P2	-115140	N
rs1536794	9	13058573	A	T	intergenic	SNORD137,MPDZ	0.815424	MPDZ	-82420	N
rs1536794	9	13058573	A	T	intergenic	SNORD137,MPDZ	0.725238	MPDZ	-108680	N
rs1536794	9	13058573	A	T	intergenic	SNORD137,MPDZ	0.841092	MPDZ	-192000	N
rs1543196	2	17611753	T	C	intergenic	FAM49A,RAD51AP2	0.815284	SMC6	-369820	N
rs1544862	11	10679759	G	A	intronic	MRVI1	0.774045	CTR9	-105740	N
rs1544862	11	10679759	G	A	intronic	MRVI1	0.745636	CTR9	-112600	N
rs1549293	16	31141993	C	T	intronic	KAT8	0.817593	FBRS	463240	N	Waist circumference
rs1549293	16	31141993	C	T	intronic	KAT8	0.903847	C16orf93	370180	N	Waist circumference
rs1549293	16	31141993	C	T	intronic	KAT8	0.884865	C16orf93	369860	N	Waist circumference
rs1549293	16	31141993	C	T	intronic	KAT8	0.737884	HSD3B7	145480	N	Waist circumference
rs1549293	16	31141993	C	T	intronic	KAT8	0.733589	STX4	97640	N	Waist circumference
rs1549293	16	31141993	C	T	intronic	KAT8	0.876924	STX4	93720	N	Waist circumference
rs1549293	16	31141993	C	T	intronic	KAT8	0.915867	PRSS53	41180	N	Waist circumference
rs1549293	16	31141993	C	T	intronic	KAT8	0.761415	MYST1	15000	N	Waist circumference
rs1549293	16	31141993	C	T	intronic	KAT8	0.756178	FUS	-52480	N	Waist circumference
rs1549293	16	31141993	C	T	intronic	KAT8	0.778906	FUS	-54600	N	Waist circumference
rs1549293	16	31141993	C	T	intronic	KAT8	0.763805	FUS	-56540	N	Waist circumference
rs1549293	16	31141993	C	T	intronic	KAT8	0.844138	FUS	-59800	N	Waist circumference
rs1549293	16	31141993	C	T	intronic	KAT8	0.749404	PYCARD	-72140	N	Waist circumference
rs1549293	16	31141993	C	T	intronic	KAT8	0.865905	ITGAX	-224480	N	Waist circumference
rs1551240	11	120087541	C	T	intronic	OAF	0.937036	RP11-831A10.2	220940	N
rs1551240	11	120087541	C	T	intronic	OAF	0.943385	RP11-831A10.1	203380	N
rs1551240	11	120087541	C	T	intronic	OAF	0.91335	TRIM29	76900	N
rs1551240	11	120087541	C	T	intronic	OAF	0.885682	GRIK4	-413440	N
rs1551966	17	73122167	T	C	intronic	ARMC7	0.737535	CD300LF	413100	N
rs1554010	18	33955666	A	C	intronic	FHOD3	0.854215	ELP2	205520	N
rs1559080	5	114518015	T	A	intergenic	TRIM36,PGGT1B	0.740031	FEM1C	-364040	N
rs1568598	3	188530168	C	G	intronic	LPP	0.941104	TPRG1	-287680	N
rs1569776	11	32421977	G	A	intronic	WT1	0.749665	WT1	-30640	N
rs1569776	11	32421977	G	A	intronic	WT1	0.982941	WT1	-460	N
rs1573129	1	151497376	G	A	intronic	CGN	0.724082	C1orf56	477080	N
rs1573130	1	151497376	G	A	intronic	CGN	0.793205	PSMD4	259160	N
rs1584959	5	67417988	C	G	intergenic	LOC101928858,LOC102467655	0.934809	CTC-537E7.2	-411760	N
rs1597227	4	189859598	T	C	intergenic	LINC01060,LINC01262	0.752764	RP11-706F1.1	-249240	N
rs1613412	7	112278336	T	A	ncRNA_intronic	LOC101928012	0.807126	C7orf53	157620	N
rs161385	17	3496226	C	G	intronic	TRPV1	0.718934	OR3A4	300600	N
rs1624142	10	11176650	A	G	intronic	CELF2	0.741699	RP1-251M9.1	194400	N
rs1645777	19	54828702	C	A	intergenic	LILRA5,LILRA4	0.770771	AC008753.6	455860	N
rs1645777	19	54828702	C	A	intergenic	LILRA5,LILRA4	0.971798	AC008984.5	19160	N
rs1645777	19	54828702	C	A	intergenic	LILRA5,LILRA4	0.945574	AC008984.7	4780	N
rs1645777	19	54828702	C	A	intergenic	LILRA5,LILRA4	0.966865	AC009892.10	-325820	N
rs1645777	19	54828702	C	A	intergenic	LILRA5,LILRA4	0.964743	AC009892.5	-289800	N
rs1645777	19	54828702	C	A	intergenic	LILRA5,LILRA4	0.9407	AC010518.3	25440	N
rs1645777	19	54828702	C	A	intergenic	LILRA5,LILRA4	0.966733	AC011515.2	-353880	N
rs1645777	19	54828702	C	A	intergenic	LILRA5,LILRA4	0.848245	AC012314.19	115140	N
rs1645777	19	54828702	C	A	intergenic	LILRA5,LILRA4	0.954732	AC012314.2	247880	N
rs1645777	19	54828702	C	A	intergenic	LILRA5,LILRA4	0.967815	KIR2DL1	-447120	N
rs1645777	19	54828702	C	A	intergenic	LILRA5,LILRA4	0.899585	KIR2DL3	-416400	N
rs1645777	19	54828702	C	A	intergenic	LILRA5,LILRA4	0.944437	KIR2DL4	-486260	N
rs1645777	19	54828702	C	A	intergenic	LILRA5,LILRA4	0.965083	KIR2DP1	-432800	N
rs1645777	19	54828702	C	A	intergenic	LILRA5,LILRA4	0.931898	KIR3DL1	-497500	N
rs1645777	19	54828702	C	A	intergenic	LILRA5,LILRA4	0.744612	KIR3DL3	-407100	N
rs1645777	19	54828702	C	A	intergenic	LILRA5,LILRA4	0.905203	LAIR1	-39000	N
rs1645777	19	54828702	C	A	intergenic	LILRA5,LILRA4	0.827782	LAIR1	-40280	N
rs1645777	19	54828702	C	A	intergenic	LILRA5,LILRA4	0.760757	LAIR1	-42160	N
rs1645777	19	54828702	C	A	intergenic	LILRA5,LILRA4	0.922005	LAIR1	-44020	N
rs1645777	19	54828702	C	A	intergenic	LILRA5,LILRA4	0.94129	LAIR1	-47940	N
rs1645777	19	54828702	C	A	intergenic	LILRA5,LILRA4	0.911581	LAIR1	-51580	N
rs1645777	19	54828702	C	A	intergenic	LILRA5,LILRA4	0.959146	LENG8	-134000	N
rs1645777	19	54828702	C	A	intergenic	LILRA5,LILRA4	0.9054	LILRA1	-276300	N
rs1645777	19	54828702	C	A	intergenic	LILRA5,LILRA4	0.942319	LILRA2	-255620	N
rs1645777	19	54828702	C	A	intergenic	LILRA5,LILRA4	0.926787	LILRA2	-256500	N
rs1645777	19	54828702	C	A	intergenic	LILRA5,LILRA4	0.943275	LILRA3	24520	N
rs1645777	19	54828702	C	A	intergenic	LILRA5,LILRA4	0.945574	LILRA5	4780	N
rs1645777	19	54828702	C	A	intergenic	LILRA5,LILRA4	0.965629	LILRA5	4280	N
rs1645777	19	54828702	C	A	intergenic	LILRA5,LILRA4	0.947657	LILRA6	79580	N
rs1645777	19	54828702	C	A	intergenic	LILRA5,LILRA4	0.93763	LILRB1	-313140	N
rs1645777	19	54828702	C	A	intergenic	LILRA5,LILRA4	0.91919	LILRB1	-313660	N
rs1645777	19	54828702	C	A	intergenic	LILRA5,LILRA4	0.965616	LILRB2	44240	N
rs1645777	19	54828702	C	A	intergenic	LILRA5,LILRA4	0.72054	LILRB2	43700	N
rs1645777	19	54828702	C	A	intergenic	LILRA5,LILRA4	0.965942	LILRB4	-326480	N
rs1645777	19	54828702	C	A	intergenic	LILRA5,LILRA4	0.927442	LILRB4	-343920	N
rs1645777	19	54828702	C	A	intergenic	LILRA5,LILRA4	0.95653	LILRB4	-345640	N
rs1645777	19	54828702	C	A	intergenic	LILRA5,LILRA4	0.744012	MYADM	459700	N
rs1645777	19	54828702	C	A	intergenic	LILRA5,LILRA4	0.770771	MYADM	455860	N
rs1645777	19	54828702	C	A	intergenic	LILRA5,LILRA4	0.964229	OSCAR	224580	N
rs1645777	19	54828702	C	A	intergenic	LILRA5,LILRA4	0.704277	TMC4	160100	N
rs1645777	19	54828702	C	A	intergenic	LILRA5,LILRA4	0.966906	VN1R105P	-326980	N
rs1661415	11	101880926	T	G	intergenic	CEP126,C11orf70	0.944347	RP11-315O6.2	-456860	N
rs16839527	3	132432857	T	C	ncRNA_intronic	NPHP3-ACAD11	0.937772	ACPP	376960	N
rs16839527	3	132432857	T	C	ncRNA_intronic	NPHP3-ACAD11	0.949706	UBA5	48520	N
rs16839527	3	132432857	T	C	ncRNA_intronic	NPHP3-ACAD11	0.935339	UBA5	43060	N
rs16844800	2	211548358	G	C	intergenic	CPS1,ERBB4	0.849728	CPS1	52440	N
rs16854789	2	216581970	A	G	ncRNA_intronic	LINC00607	0.722887	AC122136.1	-126560	N
rs16856596	2	170054242	G	A	intronic	LRP2	0.785817	G6PC2	300860	N
rs16856596	2	170054242	G	A	intronic	LRP2	0.702956	FASTKD1	-374080	N
rs16857272	1	232604130	A	T	intronic	SIPA1L2	0.739133	RP5-865N13.1	288280	N
rs16859443	2	172381046	G	A	intronic	CYBRD1	0.710117	METTL8	190820	N
rs16860794	2	173536519	G	A	intergenic	PDK1,RAPGEF4-AS1	0.860551	ITGA6	184520	N
rs16862095	1	169331157	A	G	intronic	NME7	0.791562	NME7	-6880	N
rs16864211	2	5931142	C	A	intergenic	SOX11,LINC01105	0.777192	AC073143.1	475920	N
rs16864211	2	5931142	C	A	intergenic	SOX11,LINC01105	0.801713	AC073479.1	-178980	N
rs16864213	2	5931163	A	C	intergenic	SOX11,LINC01105	0.777192	AC073143.1	475920	N
rs16864213	2	5931163	A	C	intergenic	SOX11,LINC01105	0.801713	AC073479.1	-178980	N
rs16873186	4	22878129	A	C	intergenic	GBA3,MIR548AJ2	0.731636	GBA3	122140	N
rs16879371	7	36515080	C	T	intergenic	ANLN,AOAH	0.950893	AC007349.5	-301740	N
rs16879371	7	36515080	C	T	intergenic	ANLN,AOAH	0.708311	AOAH	-248980	N
rs16879371	7	36515080	C	T	intergenic	ANLN,AOAH	0.763955	EEPD1	187940	N
rs16879371	7	36515080	C	T	intergenic	ANLN,AOAH	0.885067	KIAA0895	106840	N
rs16893010	8	122897849	T	G	intergenic	HAS2-AS1,LOC105375734	0.727651	HAS2	244220	N
rs16893010	8	122897849	T	G	intergenic	HAS2-AS1,LOC105375734	0.727651	HAS2-AS1	244220	N
rs16898505	8	124531898	A	G	intronic	FBXO32	0.700324	WDR67	420700	N
rs16901337	6	170654263	C	T	intronic	FAM120B	0.717971	RP11-302L19.2	140480	N
rs16901337	6	170654263	C	T	intronic	FAM120B	0.847515	RP5-894D12.3	70160	N
rs16908520	11	10922033	A	C	intergenic	ZBED5-AS1,GALNT18	0.864642	CTD-2003C8.2	460	N
rs16911390	11	23519681	C	G	intergenic	MIR8054,LUZP2	0.873093	RP11-266A24.1	344560	N
rs16948880	17	48389941	C	A	intergenic	TMEM92-AS1,XYLT2	0.850731	ITGA3	238780	N
rs16948880	17	48389941	C	A	intergenic	TMEM92-AS1,XYLT2	0.890673	ITGA3	235820	N
rs16948880	17	48389941	C	A	intergenic	TMEM92-AS1,XYLT2	0.793069	ACSF2	-158100	N
rs16948880	17	48389941	C	A	intergenic	TMEM92-AS1,XYLT2	0.794738	RSAD1	-171400	N
rs16948880	17	48389941	C	A	intergenic	TMEM92-AS1,XYLT2	0.976422	SPATA20	-238740	N
rs16948880	17	48389941	C	A	intergenic	TMEM92-AS1,XYLT2	0.782532	ABCC3	-366160	N
rs16948880	17	48389941	C	A	intergenic	TMEM92-AS1,XYLT2	0.816501	EME1	-63540	N
rs16948880	17	48389941	C	A	intergenic	TMEM92-AS1,XYLT2	0.816501	RP1-117B12.2	-63540	N
rs16948880	17	48389941	C	A	intergenic	TMEM92-AS1,XYLT2	0.847509	RP11-304F15.3	466740	N
rs16954720	15	45097146	T	C	intergenic	TRIM69,C15orf43	0.856048	SHF	-396800	N
rs16971915	15	41914305	G	A	intergenic	TYRO3,MGA	0.881612	RPAP1	77760	N
rs16971915	15	41914305	G	A	intergenic	TYRO3,MGA	0.73348	RTF1	148460	N
rs16981514	20	20048908	A	C	intronic	CFAP61	0.721949	C20orf26	-115980	N
rs16981514	20	20048908	A	C	intronic	CFAP61	0.900031	C20orf26	-192980	N
rs16981514	20	20048908	A	C	intronic	CFAP61	0.780521	CRNKL1	12120	N
rs16981514	20	20048908	A	C	intronic	CFAP61	0.834215	RIN2	133320	N
rs16981514	20	20048908	A	C	intronic	CFAP61	0.772466	RP5-1096J16.1	-199520	N
rs16981514	20	20048908	A	C	intronic	CFAP61	0.868514	RPL17P1	-186940	N
rs16981944	2	19742825	A	G	intergenic	OSR1,LINC00954	0.714732	OSR1	184400	N
rs16981944	2	19742825	A	G	intergenic	OSR1,LINC00954	0.792401	AC010096.2	67920	Y
rs16981944	2	19742825	A	G	intergenic	OSR1,LINC00954	0.934463	CISD1B	-281360	Y
rs16988557	X	73758179	G	A	intergenic	SLC16A2,RLIM	0.866325	HNRNPA1P25	47860	Y
rs16998560	4	143481466	C	G	intronic	INPP4B	0.963425	RP11-538D9.2	244000	N
rs17006979	2	28769244	G	A	intronic	PLB1	0.911946	FAM179A	-471760	N
rs17006979	2	28769244	G	A	intronic	PLB1	0.738358	PLB1	90140	N
rs17006979	2	28769244	G	A	intronic	PLB1	0.910705	PLB1	-55420	N
rs17006979	2	28769244	G	A	intronic	PLB1	0.879427	SPDYA	-236060	N
rs17020706	2	37641790	A	T	intergenic	QPCT,CDC42EP3	0.7255	C2orf56	183000	N
rs17020706	2	37641790	A	T	intergenic	QPCT,CDC42EP3	0.7255	CEBPZ	183000	N
rs17020706	2	37641790	A	T	intergenic	QPCT,CDC42EP3	0.702039	C2orf56	171040	N
rs17021630	2	38121480	T	A	intergenic	LINC00211,RMDN2	0.830324	FAM82A1	-34340	N
rs1702315	12	124860705	G	A	intronic	NCOR2	0.740455	RP11-408I18.9	-5740	N
rs1702315	12	124860705	G	A	intronic	NCOR2	0.783809	SCARB1	-487900	N
rs1702315	12	124860705	G	A	intronic	NCOR2	0.834903	NCOR2	-159900	N
rs17027892	4	99574380	A	C	intronic	TSPAN5	0.720041	FAM177A2	-300040	N
rs17027892	4	99574380	A	C	intronic	TSPAN5	0.731895	RP11-428B4.2	-256980	N
rs17027892	4	99574380	A	C	intronic	TSPAN5	0.771	RP11-571L19.2	-324620	N
rs17029172	3	32345039	C	T	intronic	CMTM8	0.943136	AC104306.5	-323420	N
rs17046609	2	117823299	G	A	intergenic	DPP10,DDX18	0.774892	AC092170.1	-117320	N
rs17055541	4	171195958	C	T	ncRNA_intronic	LINC01612	0.979895	RP11-789C1.1	1640	N
rs17056378	13	38221582	G	A	intronic	TRPC4	0.902783	RP11-196I2.1	-418400	N
rs17060395	4	175137313	T	C	ncRNA_intronic	LOC101928509	0.916748	RP11-161D15.3	225100	N
rs17060395	4	175137313	T	C	ncRNA_intronic	LOC101928509	0.798819	RP11-248N22.2	44980	N
rs17073995	6	144958810	C	T	intronic	UTRN	0.977309	STX11	487440	N
rs17075508	5	172447762	G	A	ncRNA_exonic	SNORA74B	0.854615	STC2	-303940	N
rs17076255	3	44002093	C	T	intergenic	ABHD5,MIR138-1	0.708099	ABHD5	250940	N
rs17096272	1	75582924	G	A	intergenic	TYW3,LHX8	0.796685	RP11-17E13.3	363900	N
rs17097336	14	60798753	T	C	intergenic	PPM1A,C14orf39	0.964993	SIX6	-177000	N
rs17097336	14	60798753	T	C	intergenic	PPM1A,C14orf39	0.703224	RTN1	448900	N
rs17117088	10	90961799	G	A	intergenic	MIR4679-2,CH25H	0.707908	IFIT2	-99460	N
rs17117088	10	90961799	G	A	intergenic	MIR4679-2,CH25H	0.750465	LIPA	-47080	N
rs17117088	10	90961799	G	A	intergenic	MIR4679-2,CH25H	0.858126	LIPN	442240	N
rs17117124	10	90963997	C	G	intergenic	MIR4679-2,CH25H	0.736032	IFIT2	-97280	N
rs17117126	10	90964026	A	G	intergenic	MIR4679-2,CH25H	0.736032	IFIT2	-97280	N
rs17124129	12	50311208	G	A	ncRNA_intronic	LOC101927292	0.75713	RP11-133N21.2	318860	N
rs17124129	12	50311208	G	A	ncRNA_intronic	LOC101927292	0.788967	RP11-70F11.2	54460	N
rs17124448	12	50514478	A	G	downstream	COX14	0.96228	RP11-70F11.2	257740	N
rs17126689	14	90849132	C	G	intergenic	NRDE2,CALM1	0.840985	CTD-3035D6.1	-379480	N
rs17128802	14	56229064	A	G	intergenic	KTN1,RPL13AP3	0.750172	PELI2	-356100	N
rs17133733	7	50250354	T	C	intergenic	C7orf72,IKZF1	0.78656	IKZF1	-93200	N
rs17133733	7	50250354	T	C	intergenic	C7orf72,IKZF1	0.789919	IKZF1	-93860	N
rs17133733	7	50250354	T	C	intergenic	C7orf72,IKZF1	0.91287	IKZF1	-111980	N
rs17133733	7	50250354	T	C	intergenic	C7orf72,IKZF1	0.775024	AC020743.2	67300	N
rs17141360	11	80737235	G	A	intergenic	LOC101928944,MIR4300HG	0.938401	RP11-170L9.1	70420	N
rs17142734	7	20407022	A	T	intronic	ITGB8	0.881532	ITGB8	2840	N
rs17146144	7	22113119	C	T	intergenic	CDCA7L,RAPGEF5	0.955006	DNAH11	183360	Y
rs17146413	11	64638041	C	T	intronic	EHD1	0.87198	AP003774.6	474720	Y
rs17146413	11	64638041	C	T	intronic	EHD1	0.767608	AP003774.4	421640	N
rs17146413	11	64638041	C	T	intronic	EHD1	0.713794	SLC22A12	279480	N
rs17146413	11	64638041	C	T	intronic	EHD1	0.773994	NRXN2	245560	N
rs17146413	11	64638041	C	T	intronic	EHD1	0.742271	RASGRP2	127440	N
rs17146413	11	64638041	C	T	intronic	EHD1	0.741442	PYGM	110240	N
rs17146413	11	64638041	C	T	intronic	EHD1	0.70781	EHD1	15440	N
rs17146413	11	64638041	C	T	intronic	EHD1	0.714432	EHD1	13780	N
rs17146413	11	64638041	C	T	intronic	EHD1	0.857649	EHD1	-5540	N
rs17146413	11	64638041	C	T	intronic	EHD1	0.730385	ARL2	-150700	N
rs17146413	11	64638041	C	T	intronic	EHD1	0.773473	SLC22A20	-343140	N
rs17146413	11	64638041	C	T	intronic	EHD1	0.761909	BATF2	-120140	N
rs17149412	8	11681838	T	C	intronic	FDFT1	0.755758	BLK	268700	N
rs17149412	8	11681838	T	C	intronic	FDFT1	0.858809	RP11-1236K1.8	-307600	N
rs17149412	8	11681838	T	C	intronic	FDFT1	0.793384	RP11-148O21.2	263520	N
rs17149412	8	11681838	T	C	intronic	FDFT1	0.851946	RP11-148O21.3	269320	N
rs17149412	8	11681838	T	C	intronic	FDFT1	0.83213	RP11-481A20.8	-201160	N
rs17149412	8	11681838	T	C	intronic	FDFT1	0.943316	RP11-589N15.1	-72520	N
rs17162110	1	26722997	T	C	intergenic	ZNF683,LIN28A	0.708034	ARID1A	-299540	N
rs17162110	1	26722997	T	C	intergenic	ZNF683,LIN28A	0.739821	GPN2	-493760	N
rs17162110	1	26722997	T	C	intergenic	ZNF683,LIN28A	0.767971	HMGN2	-75960	N
rs17162110	1	26722997	T	C	intergenic	ZNF683,LIN28A	0.702853	PAFAH2	398300	N
rs17162110	1	26722997	T	C	intergenic	ZNF683,LIN28A	0.755759	RPS6KA1	-149280	N
rs17162110	1	26722997	T	C	intergenic	ZNF683,LIN28A	0.788172	UBXN11	89740	N
rs17164623	4	1304277	G	A	intronic	MAEA	0.776842	IDUA	322880	N
rs17168320	7	14675706	A	G	intronic	DGKB	0.964658	AC006458.3	-421380	N
rs17192691	17	72271247	G	A	intronic	DNAI2	0.824872	TTYH2	59660	N
rs17214871	5	14007298	T	A	intergenic	DNAH5,TRIO	0.880447	TRIO	-176460	N
rs17237377	5	67412932	T	C	intergenic	LOC101928858,LOC102467655	0.836917	RP11-83M16.6	214400	N
rs17309601	5	67412429	C	A	intergenic	LOC101928858,LOC102467655	0.787983	RP11-404L6.2	-73360	N
rs17309601	5	67412429	C	A	intergenic	LOC101928858,LOC102467655	0.892558	RP11-434D9.2	226540	N
rs17373598	4	155361274	C	T	intronic	DCHS2	0.711775	DCHS2	82640	N
rs17385519	1	8527520	C	T	intronic	RERE	0.874866	ERRFI1	451900	N
rs17385519	1	8527520	C	T	intronic	RERE	0.744894	CTA-215D11.4	408940	N
rs17385519	1	8527520	C	T	intronic	RERE	0.859307	RERE	42720	N
rs17385519	1	8527520	C	T	intronic	RERE	0.968819	RP4-633I8.2	-319600	N
rs17385519	1	8527520	C	T	intronic	RERE	0.834612	RERE	-156900	N
rs17411686	2	38121447	C	T	intergenic	LINC00211,RMDN2	0.830324	FAM82A1	-34340	N
rs17457252	2	216276856	A	T	intronic	FN1	0.860953	FN1	45240	N
rs17457252	2	216276856	A	T	intronic	FN1	0.833895	FN1	-9240	N
rs17457252	2	216276856	A	T	intronic	FN1	0.750477	FN1	41400	N
rs17457252	2	216276856	A	T	intronic	FN1	0.801591	FN1	37440	N
rs17457252	2	216276856	A	T	intronic	FN1	0.700487	FN1	27960	N
rs1750241	6	7016632	C	T	intergenic	LY86,RREB1	0.922695	AL139095.1	-315800	N
rs1750241	6	7016632	C	T	intergenic	LY86,RREB1	0.729017	BTF3P7	220800	N
rs1750241	6	7016632	C	T	intergenic	LY86,RREB1	0.790896	CNN3P1	483060	N
rs1750241	6	7016632	C	T	intergenic	LY86,RREB1	0.867992	RIOK1	-379480	N
rs1750241	6	7016632	C	T	intergenic	LY86,RREB1	0.924378	RIOK1	-386500	N
rs17601068	4	47619803	G	A	intronic	CORIN	0.731976	CORIN	-174360	N
rs1761449	19	54828671	C	G	intergenic	LILRA5,LILRA4	0.770771	AC008753.6	455860	N
rs1761449	19	54828671	C	G	intergenic	LILRA5,LILRA4	0.971798	AC008984.5	19160	N
rs1761449	19	54828671	C	G	intergenic	LILRA5,LILRA4	0.945574	AC008984.7	4780	N
rs1761449	19	54828671	C	G	intergenic	LILRA5,LILRA4	0.966865	AC009892.10	-325820	N
rs1761449	19	54828671	C	G	intergenic	LILRA5,LILRA4	0.964743	AC009892.5	-289800	N
rs1761449	19	54828671	C	G	intergenic	LILRA5,LILRA4	0.9407	AC010518.3	25440	N
rs1761449	19	54828671	C	G	intergenic	LILRA5,LILRA4	0.966733	AC011515.2	-353880	Y
rs1761449	19	54828671	C	G	intergenic	LILRA5,LILRA4	0.848245	AC012314.19	115140	N
rs1761449	19	54828671	C	G	intergenic	LILRA5,LILRA4	0.954732	AC012314.2	247880	N
rs1761449	19	54828671	C	G	intergenic	LILRA5,LILRA4	0.967815	KIR2DL1	-447120	N
rs1761449	19	54828671	C	G	intergenic	LILRA5,LILRA4	0.899585	KIR2DL3	-416400	N
rs1761449	19	54828671	C	G	intergenic	LILRA5,LILRA4	0.944437	KIR2DL4	-486260	N
rs1761449	19	54828671	C	G	intergenic	LILRA5,LILRA4	0.965083	KIR2DP1	-432800	N
rs1761449	19	54828671	C	G	intergenic	LILRA5,LILRA4	0.931898	KIR3DL1	-497500	N
rs1761449	19	54828671	C	G	intergenic	LILRA5,LILRA4	0.744612	KIR3DL3	-407100	N
rs1761449	19	54828671	C	G	intergenic	LILRA5,LILRA4	0.905203	LAIR1	-39000	N
rs1761449	19	54828671	C	G	intergenic	LILRA5,LILRA4	0.827782	LAIR1	-40280	N
rs1761449	19	54828671	C	G	intergenic	LILRA5,LILRA4	0.760757	LAIR1	-42160	N
rs1761449	19	54828671	C	G	intergenic	LILRA5,LILRA4	0.922005	LAIR1	-44020	N
rs1761449	19	54828671	C	G	intergenic	LILRA5,LILRA4	0.94129	LAIR1	-47940	N
rs1761449	19	54828671	C	G	intergenic	LILRA5,LILRA4	0.911581	LAIR1	-51580	N
rs1761449	19	54828671	C	G	intergenic	LILRA5,LILRA4	0.959146	LENG8	-134000	N
rs1761449	19	54828671	C	G	intergenic	LILRA5,LILRA4	0.9054	LILRA1	-276300	N
rs1761449	19	54828671	C	G	intergenic	LILRA5,LILRA4	0.942319	LILRA2	-255620	N
rs1761449	19	54828671	C	G	intergenic	LILRA5,LILRA4	0.926787	LILRA2	-256500	N
rs1761449	19	54828671	C	G	intergenic	LILRA5,LILRA4	0.943275	LILRA3	24520	N
rs1761449	19	54828671	C	G	intergenic	LILRA5,LILRA4	0.945574	LILRA5	4780	N
rs1761449	19	54828671	C	G	intergenic	LILRA5,LILRA4	0.965629	LILRA5	4280	N
rs1761449	19	54828671	C	G	intergenic	LILRA5,LILRA4	0.947657	LILRA6	79580	N
rs1761449	19	54828671	C	G	intergenic	LILRA5,LILRA4	0.93763	LILRB1	-313140	N
rs1761449	19	54828671	C	G	intergenic	LILRA5,LILRA4	0.91919	LILRB1	-313660	N
rs1761449	19	54828671	C	G	intergenic	LILRA5,LILRA4	0.965616	LILRB2	44240	N
rs1761449	19	54828671	C	G	intergenic	LILRA5,LILRA4	0.72054	LILRB2	43700	N
rs1761449	19	54828671	C	G	intergenic	LILRA5,LILRA4	0.965942	LILRB4	-326480	N
rs1761449	19	54828671	C	G	intergenic	LILRA5,LILRA4	0.927442	LILRB4	-343920	N
rs1761449	19	54828671	C	G	intergenic	LILRA5,LILRA4	0.95653	LILRB4	-345640	N
rs1761449	19	54828671	C	G	intergenic	LILRA5,LILRA4	0.744012	MYADM	459700	N
rs1761449	19	54828671	C	G	intergenic	LILRA5,LILRA4	0.770771	MYADM	455860	N
rs1761449	19	54828671	C	G	intergenic	LILRA5,LILRA4	0.964229	OSCAR	224580	N
rs1761449	19	54828671	C	G	intergenic	LILRA5,LILRA4	0.704277	TMC4	160100	N
rs1761449	19	54828671	C	G	intergenic	LILRA5,LILRA4	0.966906	VN1R105P	-326980	N
rs17622522	16	77603542	T	C	intergenic	ADAMTS18,NUDT7	0.719777	ADAMTS18	134520	N
rs17661285	19	52240156	G	A	intergenic	HAS1,FPR1	0.749793	SIGLEC10	319260	N
rs17661285	19	52240156	G	A	intergenic	HAS1,FPR1	0.706787	SIGLEC10	319000	N
rs17661285	19	52240156	G	A	intergenic	HAS1,FPR1	0.812567	SIGLEC12	235060	N
rs17661285	19	52240156	G	A	intergenic	HAS1,FPR1	0.729039	SIGLEC14	106440	N
rs17664743	7	50253897	G	A	intergenic	C7orf72,IKZF1	0.907702	IKZF1	-89660	N	Self-reported allergy
rs17664743	7	50253897	G	A	intergenic	C7orf72,IKZF1	0.914358	IKZF1	-90320	N	Self-reported allergy
rs17664743	7	50253897	G	A	intergenic	C7orf72,IKZF1	0.827714	IKZF1	-94320	N	Self-reported allergy
rs17664743	7	50253897	G	A	intergenic	C7orf72,IKZF1	0.830494	AC020743.2	70840	N	Self-reported allergy
rs17664743	7	50253897	G	A	intergenic	C7orf72,IKZF1	0.75054	GRB10	-441640	N	Self-reported allergy
rs17725891	18	28568564	A	T	downstream	DSC3	0.797432	DSG1	-329460	N
rs17725891	18	28568564	A	T	downstream	DSC3	0.907302	DSG3	-459000	N
rs17775391	3	66444697	A	C	intronic	LRIG1	0.994532	SLC25A26	152100	N
rs17781195	9	24067285	C	G	intergenic	ELAVL2,IZUMO3	0.85933	ELAVL2	330800	N
rs1793640	11	131921698	T	G	intronic	NTM	0.759347	AP000844.1	70720	N
rs1800485	4	3526786	C	T	intronic	LRPAP1	0.779444	RGS12	139380	N
rs1800485	4	3526786	C	T	intronic	LRPAP1	0.797615	AC141928.1	-238340	N
rs1810581	20	62856778	C	G	intronic	MYT1	0.75866	ZGPAT	491560	N
rs1810581	20	62856778	C	G	intronic	MYT1	0.797872	LIME1	488920	N
rs1810581	20	62856778	C	G	intronic	MYT1	0.778398	TCEA2	159940	N
rs1810581	20	62856778	C	G	intronic	MYT1	0.788621	NCRNA00266	-61820	N
rs1812265	9	805264	G	T	intergenic	KANK1,DMRT1	0.772517	RP11-165F24.5	317740	N
rs1820214	16	76172194	T	C	intergenic	TERF2IP,CNTNAP4	0.992298	CNTNAP4	-171840	N
rs1820216	16	76171993	G	A	intergenic	TERF2IP,CNTNAP4	0.798217	CNTNAP4	-172080	N
rs1836780	4	29312088	T	A	intergenic	MIR4275,PCDH7	0.785317	RP11-769N22.1	264020	N
rs1844470	3	193086120	G	A	intronic	ATP13A5	0.810461	ATP13A4	-102560	N
rs1864980	5	137947101	C	A	intergenic	HSPA9,CTNNA1	0.728009	CTNNA1	840	N
rs1864980	5	137947101	C	A	intergenic	HSPA9,CTNNA1	0.768249	CTNNA1	-262620	N
rs1864980	5	137947101	C	A	intergenic	HSPA9,CTNNA1	0.713388	SIL1	-342140	N
rs1865031	19	13337170	T	C	intronic	CACNA1A	0.813881	PRDX2	424440	N
rs1868090	2	46638563	A	G	intergenic	EPAS1,LOC101805491	0.756069	PRKCE	260820	N
rs1868520	3	42296221	A	G	intergenic	TRAK1,CCK	0.989322	VIPR1	-234580	N
rs1870622	17	77133715	G	A	intronic	RBFOX3	0.702806	CYTH1	355080	N
rs1870622	17	77133715	G	A	intronic	RBFOX3	0.747935	RBFOX3	-286720	N
rs1870623	17	77133677	G	A	intronic	RBFOX3	0.702806	CYTH1	355080	N
rs1870623	17	77133677	G	A	intronic	RBFOX3	0.747935	RBFOX3	-286720	N
rs1871063	10	78899404	C	T	intronic	KCNMA1	0.724167	KCNMA1	54860	N
rs1871063	10	78899404	C	T	intronic	KCNMA1	0.730662	RP11-328K22.1	-173980	N
rs1871675	12	66411692	A	G	intergenic	HMGA2,MIR6074	0.717101	HMGA2	193440	N
rs1871675	12	66411692	A	G	intergenic	HMGA2,MIR6074	0.733621	RP11-366L20.2	136340	N
rs1872941	3	57082709	T	C	intronic	ARHGEF3	0.826823	ARHGEF3	132120	N
rs1872941	3	57082709	T	C	intronic	ARHGEF3	0.806285	CCDC66	454940	N
rs1872941	3	57082709	T	C	intronic	ARHGEF3	0.944065	CCDC66	431840	N
rs1879209	16	86060411	C	T	intergenic	IRF8,LINC01082	0.817129	KIAA0182	413700	N
rs1879209	16	86060411	C	T	intergenic	IRF8,LINC01082	0.81391	KIAA0182	365500	N
rs1879209	16	86060411	C	T	intergenic	IRF8,LINC01082	0.773371	KIAA0182	365140	N
rs1879209	16	86060411	C	T	intergenic	IRF8,LINC01082	0.731453	KIAA0182	363820	N
rs1879209	16	86060411	C	T	intergenic	IRF8,LINC01082	0.727592	GINS2	337840	N
rs1880302	7	1336928	T	G	intergenic	UNCX,MICALL2	0.790289	AC074389.9	-444940	N
rs1881635	7	151510459	C	T	intronic	PRKAG2	0.888705	RP13-452N2.1	7080	N
rs1881635	7	151510459	C	T	intronic	PRKAG2	0.78482	RP11-796I2.2	-62800	N
rs1881635	7	151510459	C	T	intronic	PRKAG2	0.861953	PRKAG2	-64000	N
rs1881635	7	151510459	C	T	intronic	PRKAG2	0.861953	RP11-796I2.2	-64000	N
rs1881635	7	151510459	C	T	intronic	PRKAG2	0.780158	GALNT11	-299920	N
rs1884780	20	46430778	C	T	intergenic	SULF2,LINC01522	0.959706	ZMYND8	482020	N
rs1884780	20	46430778	C	T	intergenic	SULF2,LINC01522	0.818126	NCOA3	177600	N
rs1884780	20	46430778	C	T	intergenic	SULF2,LINC01522	0.700335	RP5-1049G16.4	169300	N
rs1884780	20	46430778	C	T	intergenic	SULF2,LINC01522	0.960279	SULF2	141620	N
rs1884780	20	46430778	C	T	intergenic	SULF2,LINC01522	0.766829	SULF2	138500	N
rs1884780	20	46430778	C	T	intergenic	SULF2,LINC01522	0.926156	RP11-347D21.4	-181120	N
rs1884780	20	46430778	C	T	intergenic	SULF2,LINC01522	0.934137	RP11-347D21.3	-186940	N
rs1884780	20	46430778	C	T	intergenic	SULF2,LINC01522	0.723622	SULF2	44480	N
rs1901169	4	17465414	A	G	intergenic	LOC101929123,QDPR	0.730304	RP11-333E5.1	31020	N
rs1904661	10	4512487	C	A	intergenic	LINC00703,LINC00704	0.790876	RP11-67B16.1	226480	N
rs1911685	2	17318365	A	T	intergenic	FAM49A,RAD51AP2	0.832533	VSNL1	-401940	N
rs1911685	2	17318365	A	T	intergenic	FAM49A,RAD51AP2	0.814088	VSNL1	-403440	N
rs1923935	10	88849769	C	T	intronic	GLUD1	0.802151	MMRN2	145280	N
rs1927466	10	94996326	G	C	intergenic	CYP26A1,MYOF	0.754619	RP11-624L12.1	-51440	N
rs1927466	10	94996326	G	C	intergenic	CYP26A1,MYOF	0.992882	RP11-280G19.2	24400	N
rs1928622	9	125325994	A	G	intergenic	OR1N2,OR1L8	0.924727	OR1L3	-110460	N
rs1939715	11	131904225	G	A	intronic	NTM	0.749697	NTM	-174380	N
rs1964219	7	6203848	G	C	UTR3	CYTH3	0.866352	EIF2AK1	105000	N
rs1964219	7	6203848	G	C	UTR3	CYTH3	0.820145	AC004895.4	82640	N
rs1964219	7	6203848	G	C	UTR3	CYTH3	0.759944	USP42	59520	N
rs1964219	7	6203848	G	C	UTR3	CYTH3	0.804457	C7orf70	-184760	N
rs1964219	7	6203848	G	C	UTR3	CYTH3	0.713627	DAGLB	-252460	N
rs1964219	7	6203848	G	C	UTR3	CYTH3	0.914001	AC073343.8	-451340	N
rs1964219	7	6203848	G	C	UTR3	CYTH3	0.887995	AC073343.13	-499700	N
rs1964436	18	12036655	G	A	intergenic	IMPA2,ANKRD62	0.918481	CIDEA	-218000	N
rs1967328	8	82583771	G	T	intronic	IMPA1	0.71539	RP11-363E6.3	390460	N
rs1976608	8	142086836	T	C	intergenic	PTK2,DENND3	0.832519	DENND3	-101400	N
rs1976608	8	142086836	T	C	intergenic	PTK2,DENND3	0.876502	RP11-10J21.6	-249100	N
rs1976608	8	142086836	T	C	intergenic	PTK2,DENND3	0.843298	PTP4A3	-315260	N
rs1978311	12	4246302	T	C	intergenic	PARP11,CCND2-AS1	0.720141	EFCAB4B	481680	N
rs198448	11	61500487	C	T	intronic	DAGLA	0.724323	VWCE	459620	N
rs198448	11	61500487	C	T	intronic	DAGLA	0.782974	RP11-691L4.2	-435980	N
rs1984854	4	152787549	G	C	intergenic	GATB,LOC100996286	0.746281	PET112L	105300	N
rs1984854	4	152787549	G	C	intergenic	GATB,LOC100996286	0.854441	RP11-18H21.1	-234300	N
rs1984854	4	152787549	G	C	intergenic	GATB,LOC100996286	0.982549	RP11-18H21.2	-312120	N
rs1989252	13	41485668	T	C	ncRNA_intronic	TPTE2P5	0.783088	AL157877.1	-10320	N
rs1989252	13	41485668	T	C	ncRNA_intronic	TPTE2P5	0.737264	RP11-471M10.2	47520	N
rs1989252	13	41485668	T	C	ncRNA_intronic	TPTE2P5	0.75193	SLC25A15	122020	N
rs1989252	13	41485668	T	C	ncRNA_intronic	TPTE2P5	0.737264	SUGT1P3	47520	N
rs1989252	13	41485668	T	C	ncRNA_intronic	TPTE2P5	0.783088	SUGT1P3	-10320	N
rs1989252	13	41485668	T	C	ncRNA_intronic	TPTE2P5	0.717291	WBP4	-148840	N
rs1990776	2	71514522	A	G	intergenic	PAIP2B,ZNF638	0.752186	HMGN2P21	485240	N
rs1990776	2	71514522	A	G	intergenic	PAIP2B,ZNF638	0.791064	ZNF638	-108280	N
rs199735639	17	70429229	G	A	ncRNA_intronic	LINC00673	0.895228	RP11-84E24.2	373400	N
rs2013627	3	66493465	G	A	intronic	LRIG1	0.779554	LRIG1	29640	N
rs2013627	3	66493465	G	A	intronic	LRIG1	0.715201	SLC25A26	181520	N
rs2014842	22	39709009	G	A	intronic	RPL3	0.815453	APOBEC3A	360420	N
rs2014842	22	39709009	G	A	intronic	RPL3	0.811269	APOBEC3A	355560	N
rs2014842	22	39709009	G	A	intronic	RPL3	0.75262	RP4-742C19.8	168880	N
rs2014842	22	39709009	G	A	intronic	RPL3	0.973478	RPL3	-760	N
rs2014842	22	39709009	G	A	intronic	RPL3	0.981946	RPL3	-1840	N
rs2014842	22	39709009	G	A	intronic	RPL3	0.918524	RPL3	-4560	N
rs2014842	22	39709009	G	A	intronic	RPL3	0.884655	RPL3	-5600	N
rs2014842	22	39709009	G	A	intronic	RPL3	0.811682	SYNGR1	-36280	N
rs2014842	22	39709009	G	A	intronic	RPL3	0.87121	SYNGR1	-37020	N
rs2014842	22	39709009	G	A	intronic	RPL3	0.886588	RPS19BP1	-219260	N
rs201615	17	10560760	G	A	upstream	MYH3	0.958776	AC005323.1	129880	N
rs201615	17	10560760	G	A	upstream	MYH3	0.920605	MYH1	138880	N
rs201615	17	10560760	G	A	upstream	MYH3	0.956035	MYH2	107760	N
rs201615	17	10560760	G	A	upstream	MYH3	0.920308	MYH3	260	N
rs201615	17	10560760	G	A	upstream	MYH3	0.835562	MYH4	185420	N
rs201615	17	10560760	G	A	upstream	MYH3	0.965302	MYH8	235440	N
rs2026509	20	45479154	T	C	intergenic	SLC2A10,EYA2	0.804572	ELMO2	463820	N
rs2026509	20	45479154	T	C	intergenic	SLC2A10,EYA2	0.988935	EYA2	-128740	N
rs2027536	1	113936988	G	A	intronic	MAGI3	0.72242	MAGI3	4020	N
rs2036304	12	32478375	A	G	intronic	BICD1	0.737382	RP11-428G5.5	438140	N
rs2037409	3	150582992	T	C	intergenic	SIAH2,CLRN1	0.748372	MED12L	-451260	N
rs2037409	3	150582992	T	C	intergenic	SIAH2,CLRN1	0.723784	SIAH2	101380	N
rs2048873	2	113422834	A	G	intergenic	SLC20A1,CKAP2L	0.730613	POLR1B	123780	N
rs2048873	2	113422834	A	G	intergenic	SLC20A1,CKAP2L	0.830559	POLR1B	119760	N
rs2048873	2	113422834	A	G	intergenic	SLC20A1,CKAP2L	0.758854	POLR1B	115560	N
rs2048873	2	113422834	A	G	intergenic	SLC20A1,CKAP2L	0.734039	POLR1B	113240	N
rs2048873	2	113422834	A	G	intergenic	SLC20A1,CKAP2L	0.79536	POLR1B	110000	N
rs2048873	2	113422834	A	G	intergenic	SLC20A1,CKAP2L	0.90624	NT5DC4	-64220	N
rs2048873	2	113422834	A	G	intergenic	SLC20A1,CKAP2L	0.910273	IL1RN	-462200	N
rs2048873	2	113422834	A	G	intergenic	SLC20A1,CKAP2L	0.857142	IL1B	-171620	N
rs2050576	13	21587467	G	A	intronic	LATS2	0.845383	RP11-101P17.10	-220920	N
rs2050576	13	21587467	G	A	intronic	LATS2	0.87802	RP11-149B7.3	-359360	N
rs2058062	2	242068968	G	A	intronic	PASK	0.783856	SNED1	92380	N
rs2058062	2	242068968	G	A	intronic	PASK	0.76708	SNED1	90100	N
rs2058062	2	242068968	G	A	intronic	PASK	0.879419	MTERFD2	30140	N
rs2058062	2	242068968	G	A	intronic	PASK	0.824241	MTERFD2	29680	N
rs2058062	2	242068968	G	A	intronic	PASK	0.826661	PASK	1740	N
rs2058062	2	242068968	G	A	intronic	PASK	0.732499	2017-09-02	-194400	N
rs2058062	2	242068968	G	A	intronic	PASK	0.744014	2017-09-02	-206820	N
rs2062329	4	152795693	G	A	intergenic	GATB,LOC100996286	0.956136	RP11-18H21.3	-353420	N
rs2065160	1	204790977	A	G	intergenic	LRRN2,NFASC	0.770776	MDM4	280220	N
rs2070873	12	120763440	C	A	intronic	PLA2G1B	0.909481	CIT	448220	N
rs2070873	12	120763440	C	A	intronic	PLA2G1B	0.775223	RP1-278C19.3	124380	N
rs2070873	12	120763440	C	A	intronic	PLA2G1B	0.942151	SIRT4	23360	N
rs2070873	12	120763440	C	A	intronic	PLA2G1B	0.754807	COX6A1	-112340	N
rs2070873	12	120763440	C	A	intronic	PLA2G1B	0.734845	GATC	-120820	N
rs2070873	12	120763440	C	A	intronic	PLA2G1B	0.734845	TRIAP1	-120820	N
rs2070873	12	120763440	C	A	intronic	PLA2G1B	0.915122	RNF10	-208700	N
rs2070873	12	120763440	C	A	intronic	PLA2G1B	0.871326	POP5	-255860	N
rs2070993	16	89702653	C	T	intronic	DPEP1	0.745226	ACSF3	490820	N
rs2070993	16	89702653	C	T	intronic	DPEP1	0.769008	CDH15	464700	N
rs2070993	16	89702653	C	T	intronic	DPEP1	0.747389	SPG7	127940	N
rs2070993	16	89702653	C	T	intronic	DPEP1	0.79161	CPNE7	40780	N
rs2070993	16	89702653	C	T	intronic	DPEP1	0.786196	C16orf55	-21480	N
rs2070993	16	89702653	C	T	intronic	DPEP1	0.762638	CDK10	-50380	N
rs2070993	16	89702653	C	T	intronic	DPEP1	0.708537	SPATA2L	-65380	N
rs2070993	16	89702653	C	T	intronic	DPEP1	0.734527	ZNF276	-84360	N
rs2070993	16	89702653	C	T	intronic	DPEP1	0.728652	TCF25	-237280	N
rs2070993	16	89702653	C	T	intronic	DPEP1	0.819971	TUBB3	-286980	N
rs2070993	16	89702653	C	T	intronic	DPEP1	0.743738	DEF8	-312420	N
rs2070993	16	89702653	C	T	intronic	DPEP1	0.748497	AFG3L1P	-336280	N
rs2070993	16	89702653	C	T	intronic	DPEP1	0.756202	DBNDD1	-383260	N
rs2070993	16	89702653	C	T	intronic	DPEP1	0.84348	GAS8	-386340	N
rs2070993	16	89702653	C	T	intronic	DPEP1	0.723344	AC133919.6	-410040	N
rs2070993	16	89702653	C	T	intronic	DPEP1	0.725205	AC133919.6	-411300	N
rs2071654	17	73774841	G	A	intronic	H3F3B	0.792834	EXOC7	-324620	N
rs2072303	22	29916963	G	A	intronic	THOC5	0.752966	CTA-256D12.12	-86580	N
rs2072303	22	29916963	G	A	intronic	THOC5	0.778482	CTA-747E2.11	489560	N
rs2075528	X	72674054	G	T	intronic	CDX4	0.90266	AC004074.4	214800	N
rs2075528	X	72674054	G	T	intronic	CDX4	0.964198	CDX4	7180	N
rs2075528	X	72674054	G	T	intronic	CDX4	0.747791	RP11-108A15.2	-314160	N
rs2075528	X	72674054	G	T	intronic	CDX4	0.95267	RP11-456E1.3	-71880	N
rs2075528	X	72674054	G	T	intronic	CDX4	0.938184	RP11-456E1.4	-79480	N
rs2075826	18	12028249	G	A	intronic	IMPA2	0.741781	CIDEA	-226380	N
rs2076125	22	39711351	A	G	intronic	RPL3	0.715925	APOBEC3A	362700	N
rs2076125	22	39711351	A	G	intronic	RPL3	0.708483	APOBEC3A	357840	N
rs2076125	22	39711351	A	G	intronic	RPL3	0.747425	RP4-742C19.8	171160	N
rs2076125	22	39711351	A	G	intronic	RPL3	0.918952	RPL3	1520	N
rs2076125	22	39711351	A	G	intronic	RPL3	0.969975	RPL3	440	N
[truncated: 3,942 more rows]
