# Supplementary material for: Whole Genome Analyses of Chinese Population and De Novo Assembly of A Northern Han Genome
Source: Genomics Proteomics Bioinformatics. 2019 Sep 5;17(3):229–47. doi: 10.1016/j.gpb.2019.07.002 (PMC6818495; doi:10.1016/j.gpb.2019.07.002)
Supplement: Supplementary Table S14 [file mmc29.xlsx]

## Sheet: Sheet1
Table S14 SNPs with Fst ≥ 0.054 between NH and SH in the CASPMI cohort
Chr	Position	Fst	Ref	Alt	dbSNP	Region	Gene symbol
14	105987007	0.157648	A	G	rs79775368	Intergenic	C14orf80,TMEM121
14	105987006	0.157648	A	G	rs76303936	Intergenic	C14orf80,TMEM121
14	106204113	0.156829	C	T	rs117518546	Intergenic	ELK2AP,MIR4507
14	106188628	0.156271	C	G	rs74203794	Intergenic	ELK2AP,MIR4507
14	106220573	0.154932	T	C	rs146563847	Intergenic	ELK2AP,MIR4507
14	106035605	0.15196	C	T	.	Intergenic	LOC105370697,MIR8071-2
14	106224850	0.151255	C	G	rs11160869	Intergenic	ELK2AP,MIR4507
14	106183988	0.150723	A	G	rs80063623	Intergenic	ELK2AP,MIR4507
14	106205022	0.150551	G	T	rs12147642	Intergenic	ELK2AP,MIR4507
14	106197232	0.150233	G	C	rs141716651	Intergenic	ELK2AP,MIR4507
14	106015523	0.144462	A	G	rs28464276	Intergenic	LOC105370697,MIR8071-2
14	106054895	0.144056	A	T	rs74784025	Intergenic	LOC105370697,MIR8071-2
14	106011388	0.14253	G	A	rs76190763	Intergenic	LOC105370697,MIR8071-2
14	105967202	0.142199	G	A	rs77235706	Intergenic	C14orf80,TMEM121
14	106044888	0.142169	G	C	rs75565258	Intergenic	LOC105370697,MIR8071-2
14	106059475	0.141326	G	A	rs74091257	Intergenic	LOC105370697,MIR8071-2
14	106022895	0.140557	G	C	rs28827627	Intergenic	LOC105370697,MIR8071-2
14	106003902	0.140212	A	G	rs113716006	Intergenic	LOC105370697,MIR8071-2
14	106055282	0.139032	A	G	rs141408763	Intergenic	LOC105370697,MIR8071-2
14	106052033	0.139032	A	G	rs7147191	Intergenic	LOC105370697,MIR8071-2
14	105968911	0.138688	G	A	rs35511437	Intergenic	C14orf80,TMEM121
14	106016706	0.138302	C	T	rs12232179	Intergenic	LOC105370697,MIR8071-2
14	106016700	0.138302	A	G	rs12232178	Intergenic	LOC105370697,MIR8071-2
14	106011229	0.138302	C	G	rs78002353	Intergenic	LOC105370697,MIR8071-2
14	106029652	0.138272	G	A	rs117479372	Intergenic	LOC105370697,MIR8071-2
14	106020555	0.138272	G	A	rs76662620	Intergenic	LOC105370697,MIR8071-2
14	106020547	0.138272	T	A	rs75627076	Intergenic	LOC105370697,MIR8071-2
14	106018582	0.138272	C	G	rs10134387	Intergenic	LOC105370697,MIR8071-2
14	106016628	0.138272	T	C	rs12232115	Intergenic	LOC105370697,MIR8071-2
14	106016434	0.138272	T	C	rs12232113	Intergenic	LOC105370697,MIR8071-2
14	106015551	0.138272	T	C	rs28385363	Intergenic	LOC105370697,MIR8071-2
14	106015488	0.138272	G	A	rs77541915	Intergenic	LOC105370697,MIR8071-2
14	106015470	0.138272	C	G	rs28700121	Intergenic	LOC105370697,MIR8071-2
14	106011569	0.138272	T	C	rs141715531	Intergenic	LOC105370697,MIR8071-2
14	106237624	0.137829	C	T	rs12050095	Intergenic	ELK2AP,MIR4507
14	106057715	0.137133	A	G	rs74091256	Intergenic	LOC105370697,MIR8071-2
14	105968978	0.136778	T	A	rs34564731	Intergenic	C14orf80,TMEM121
14	105972321	0.136379	G	A	rs75667137	Intergenic	C14orf80,TMEM121
14	105971969	0.136379	A	C	rs74714910	Intergenic	C14orf80,TMEM121
14	105971720	0.136379	C	T	rs117856135	Intergenic	C14orf80,TMEM121
14	106021697	0.13635	G	T	rs28564992	Intergenic	LOC105370697,MIR8071-2
14	106021520	0.13635	C	T	rs142870997	Intergenic	LOC105370697,MIR8071-2
14	106020366	0.13635	T	C	rs10129859	Intergenic	LOC105370697,MIR8071-2
14	106020059	0.13635	T	C	rs10150345	Intergenic	LOC105370697,MIR8071-2
14	106019779	0.13635	A	G	rs28771143	Intergenic	LOC105370697,MIR8071-2
14	106018548	0.13635	C	T	rs144790793	Intergenic	LOC105370697,MIR8071-2
14	106017997	0.13635	A	C	rs76388175	Intergenic	LOC105370697,MIR8071-2
14	106017189	0.13635	A	G	rs77643617	Intergenic	LOC105370697,MIR8071-2
14	106016962	0.13635	C	T	rs12232184	Intergenic	LOC105370697,MIR8071-2
14	106016610	0.13635	G	A	rs12232180	Intergenic	LOC105370697,MIR8071-2
14	106015871	0.13635	G	C	rs75165177	Intergenic	LOC105370697,MIR8071-2
14	106015199	0.13635	A	G	rs142476471	Intergenic	LOC105370697,MIR8071-2
14	106014599	0.13635	C	T	rs28785039	Intergenic	LOC105370697,MIR8071-2
14	106014569	0.13635	A	G	rs28888427	Intergenic	LOC105370697,MIR8071-2
14	106014495	0.13635	C	G	rs117388455	Intergenic	LOC105370697,MIR8071-2
14	106006798	0.13635	G	A	rs117089735	Intergenic	LOC105370697,MIR8071-2
14	106219891	0.136182	C	T	rs9805939	Intergenic	ELK2AP,MIR4507
14	106023079	0.136177	C	G	rs28560207	Intergenic	LOC105370697,MIR8071-2
14	106003460	0.136087	C	T	rs76497507	Intergenic	LOC105370697,MIR8071-2
14	105974841	0.136027	T	A	rs73371887	Intergenic	C14orf80,TMEM121
14	106000982	0.135997	C	T	rs77636939	Downstream	LOC105370697
14	105995534	0.135997	G	A	rs79790529	Exonic	TMEM121
14	105974703	0.135997	A	G	rs79508014	Intergenic	C14orf80,TMEM121
14	106001254	0.135967	C	T	rs75824455	Downstream	LOC105370697
14	105991424	0.135632	T	C	rs74246342	Intergenic	C14orf80,TMEM121
14	105971015	0.134444	C	T	rs73371879	Intergenic	C14orf80,TMEM121
14	106022771	0.134414	C	T	rs28858521	Intergenic	LOC105370697,MIR8071-2
14	106015774	0.134414	T	C	rs74328193	Intergenic	LOC105370697,MIR8071-2
14	106014472	0.134414	A	G	rs28837201	Intergenic	LOC105370697,MIR8071-2
19	54796719	0.13419	C	G	rs384116	Intergenic	MIR4752,LILRA3
14	106017281	0.134109	T	C	rs28787702	Intergenic	LOC105370697,MIR8071-2
14	105964438	0.134109	T	C	rs75233636	Intronic	C14orf80
14	106048204	0.13408	A	C	rs187564829	Intergenic	LOC105370697,MIR8071-2
14	106048202	0.13408	A	G	.	Intergenic	LOC105370697,MIR8071-2
14	106048201	0.13408	C	T	.	Intergenic	LOC105370697,MIR8071-2
14	106002833	0.13408	C	T	rs75483740	Intergenic	LOC105370697,MIR8071-2
14	106001998	0.13408	G	A	rs143787359	Intergenic	LOC105370697,MIR8071-2
14	106001610	0.13408	G	A	rs76243655	Downstream	LOC105370697
14	105998998	0.13408	G	C	rs76661456	ncRNA_intronic	LOC105370697
14	105998615	0.13408	T	C	rs7158619	ncRNA_exonic	LOC105370697
14	105998221	0.13408	C	T	rs79557891	ncRNA_exonic	LOC105370697
14	105997581	0.13408	G	C	rs78952217	Upstream	LOC105370697
14	105996119	0.13408	C	T	rs79647036	Exonic	TMEM121
14	105994592	0.13408	A	G	rs117234998	Intronic	TMEM121
14	105994283	0.13408	G	A	rs74711445	Intronic	TMEM121
14	105993254	0.13408	T	A	rs12161868	Intronic	TMEM121
14	105992460	0.13408	T	C	rs74905123	Upstream	TMEM121
14	105992176	0.13408	T	C	rs76266027	Upstream	TMEM121
14	106035767	0.133209	A	G	rs186361703	Intergenic	LOC105370697,MIR8071-2
14	106044582	0.132555	T	C	rs117621085	Intergenic	LOC105370697,MIR8071-2
14	106043831	0.132555	C	T	rs117212259	Intergenic	LOC105370697,MIR8071-2
14	106014832	0.132555	G	T	rs28807390	Intergenic	LOC105370697,MIR8071-2
14	106009495	0.132526	T	G	rs74246343	Intergenic	LOC105370697,MIR8071-2
14	106017275	0.132179	G	T	rs28871897	Intergenic	LOC105370697,MIR8071-2
14	106016115	0.132179	G	A	rs74091235	Intergenic	LOC105370697,MIR8071-2
14	105985527	0.132179	C	G	rs74783059	Intergenic	C14orf80,TMEM121
14	105975965	0.132179	C	T	rs112504206	Intergenic	C14orf80,TMEM121
14	105974859	0.132179	A	G	rs77393589	Intergenic	C14orf80,TMEM121
14	106017811	0.132149	A	G	rs113000993	Intergenic	LOC105370697,MIR8071-2
14	106253349	0.131567	C	T	rs150437294	Intergenic	ELK2AP,MIR4507
14	106053975	0.131087	G	A	rs72713340	Intergenic	LOC105370697,MIR8071-2
14	106261306	0.130709	C	G	rs78445827	Intergenic	ELK2AP,MIR4507
14	106043530	0.130684	C	T	rs75178222	Intergenic	LOC105370697,MIR8071-2
14	106268138	0.130682	C	G	rs74441571	Intergenic	ELK2AP,MIR4507
14	106051423	0.130654	C	T	rs111493357	Intergenic	LOC105370697,MIR8071-2
14	106059622	0.130624	T	C	rs368361105	Intergenic	LOC105370697,MIR8071-2
14	106033620	0.130296	T	C	rs149744714	Intergenic	LOC105370697,MIR8071-2
14	105976208	0.130296	C	T	rs73371895	Intergenic	C14orf80,TMEM121
14	105991851	0.129893	C	T	rs76413284	Intergenic	C14orf80,TMEM121
14	106195255	0.129809	A	G	rs11849582	Intergenic	ELK2AP,MIR4507
14	106188045	0.129783	C	T	rs11624491	Intergenic	ELK2AP,MIR4507
14	106261106	0.128997	T	C	rs74525323	Intergenic	ELK2AP,MIR4507
6	29894334	0.128837	G	A	rs2240072	ncRNA_exonic	HCG4B
6	29894332	0.128837	T	A	rs191134254	ncRNA_exonic	HCG4B
14	106047187	0.128828	C	T	rs60233920	Intergenic	LOC105370697,MIR8071-2
14	106043270	0.128828	T	C	rs116515937	Intergenic	LOC105370697,MIR8071-2
14	106043083	0.128828	C	G	rs117542231	Intergenic	LOC105370697,MIR8071-2
14	106053866	0.128429	G	A	rs150594940	Intergenic	LOC105370697,MIR8071-2
14	106053855	0.128429	G	A	rs186706716	Intergenic	LOC105370697,MIR8071-2
14	106053854	0.128429	A	G	rs141822493	Intergenic	LOC105370697,MIR8071-2
14	106033713	0.128399	G	A	rs144577571	Intergenic	LOC105370697,MIR8071-2
6	29892854	0.128355	T	G	rs9259810	ncRNA_exonic	HCG4B
14	106194763	0.128123	C	T	rs6576127	Intergenic	ELK2AP,MIR4507
14	105984843	0.128045	G	A	rs77064256	Intergenic	C14orf80,TMEM121
19	54800371	0.127708	T	C	rs410852	Intronic	LILRA3
14	106019588	0.127442	T	C	rs28837986	Intergenic	LOC105370697,MIR8071-2
14	106253176	0.127271	C	T	rs79549442	Intergenic	ELK2AP,MIR4507
14	106249198	0.127271	A	C	rs76540572	Intergenic	ELK2AP,MIR4507
14	106267941	0.124995	C	A	rs145375424	Intergenic	ELK2AP,MIR4507
14	106265167	0.124995	A	G	rs76491211	Intergenic	ELK2AP,MIR4507
14	106070199	0.124446	G	T	rs34608556	Intergenic	LOC105370697,MIR8071-2
14	106089174	0.124242	C	A	rs11628683	Intergenic	MIR8071-2,MIR8071-2
14	106096375	0.123331	G	C	rs4983482	Intergenic	MIR8071-2,MIR8071-2
6	29896128	0.122251	G	T	rs55803658	Intergenic	HCG4B,HLA-A
6	29896125	0.122251	G	A	rs56263834	Intergenic	HCG4B,HLA-A
14	106191398	0.122167	G	T	rs142712935	Intergenic	ELK2AP,MIR4507
19	54800225	0.122153	A	G	rs368177	Intronic	LILRA3
19	54800222	0.122153	A	G	rs368178	Intronic	LILRA3
14	106066690	0.121999	A	C	rs61675149	Intergenic	LOC105370697,MIR8071-2
14	106091329	0.121911	G	C	rs8015545	Intergenic	MIR8071-2,MIR8071-2
14	105987782	0.121331	C	G	rs66798104	Intergenic	C14orf80,TMEM121
14	106079889	0.121018	T	C	rs35933663	Intergenic	LOC105370697,MIR8071-2
14	106079650	0.121018	G	A	rs150526114	Intergenic	LOC105370697,MIR8071-2
14	106079234	0.121018	G	A	rs36092608	Intergenic	LOC105370697,MIR8071-2
14	106079036	0.121018	C	A	rs35805268	Intergenic	LOC105370697,MIR8071-2
14	106078964	0.121018	C	T	rs138904829	Intergenic	LOC105370697,MIR8071-2
14	106068924	0.121018	A	G	rs74091270	Intergenic	LOC105370697,MIR8071-2
14	106068703	0.121018	C	T	rs74091269	Intergenic	LOC105370697,MIR8071-2
14	106068105	0.121018	C	T	rs74091265	Intergenic	LOC105370697,MIR8071-2
14	106145689	0.121004	C	T	rs188721059	Intergenic	ELK2AP,MIR4507
6	29894269	0.120682	T	C	rs2074485	ncRNA_exonic	HCG4B
6	29893394	0.120333	C	T	rs1056243	ncRNA_exonic	HCG4B
6	29894407	0.120253	G	A	rs114779824	ncRNA_exonic	HCG4B
6	29894756	0.120045	A	G	rs117527351	ncRNA_exonic	HCG4B
14	106067298	0.119928	T	C	rs61737471	Intergenic	LOC105370697,MIR8071-2
14	106156655	0.119854	A	G	rs117450256	Intergenic	ELK2AP,MIR4507
14	106066190	0.1198	C	T	rs60816656	Intergenic	LOC105370697,MIR8071-2
6	29897422	0.119562	A	G	rs117064855	Intergenic	HCG4B,HLA-A
6	29897417	0.119562	G	T	rs200431678	Intergenic	HCG4B,HLA-A
6	29897416	0.119562	A	G	rs201955922	Intergenic	HCG4B,HLA-A
6	29897408	0.119562	T	A	rs114431370	Intergenic	HCG4B,HLA-A
6	29897322	0.119562	G	T	rs114934293	Intergenic	HCG4B,HLA-A
6	29893512	0.119562	T	C	rs114248517	ncRNA_exonic	HCG4B
6	29894523	0.119529	G	A	rs62390374	ncRNA_exonic	HCG4B
14	106085890	0.119387	T	C	rs11850206	Intergenic	LOC105370697,MIR8071-2
6	29871242	0.119379	T	A	.	Intergenic	HLA-H,HCG4B
14	106099191	0.119358	T	A	rs10137699	Intergenic	MIR8071-2,MIR8071-2
14	106098420	0.119358	G	A	rs7153753	Intergenic	MIR8071-2,MIR8071-2
14	106098400	0.119358	T	A	rs7154746	Intergenic	MIR8071-2,MIR8071-2
14	106096348	0.119358	C	T	rs61986375	Intergenic	MIR8071-2,MIR8071-2
14	106095720	0.119358	G	T	rs11160858	Intergenic	MIR8071-2,MIR8071-2
14	106038240	0.118989	C	T	rs77909693	Intergenic	LOC105370697,MIR8071-2
14	105992119	0.118791	G	A	rs74689578	Upstream	TMEM121
14	106069346	0.118781	A	G	rs8010601	Intergenic	LOC105370697,MIR8071-2
14	106067958	0.118277	C	T	rs74091262	Intergenic	LOC105370697,MIR8071-2
14	106118606	0.118266	G	A	rs28396910	Intergenic	MIR8071-2,ELK2AP
14	106110137	0.118238	C	T	rs8009156	Intergenic	MIR8071-2,ELK2AP
6	29905557	0.117653	A	C	rs55901207	Intergenic	HCG4B,HLA-A
6	29901604	0.117653	G	A	rs62388764	Intergenic	HCG4B,HLA-A
6	29898991	0.117653	T	C	rs4087724	Intergenic	HCG4B,HLA-A
6	29898818	0.117653	G	C	rs115998337	Intergenic	HCG4B,HLA-A
6	29897790	0.117653	G	A	rs62390400	Intergenic	HCG4B,HLA-A
6	29896291	0.117653	T	C	rs56285764	Intergenic	HCG4B,HLA-A
6	29896257	0.117653	C	T	rs55795233	Intergenic	HCG4B,HLA-A
6	29895472	0.117653	T	C	rs62390379	Upstream	HCG4B
6	29895039	0.117653	A	C	rs62390377	Upstream	HCG4B
6	29894966	0.117653	C	T	rs62390375	ncRNA_exonic	HCG4B
6	29892163	0.117653	T	C	rs55676227	Downstream	HCG4B
6	29884001	0.117653	A	T	rs1991956	Intergenic	HLA-H,HCG4B
6	29881424	0.117653	C	T	rs55748016	Intergenic	HLA-H,HCG4B
6	29880640	0.117653	C	A	rs4599690	Intergenic	HLA-H,HCG4B
14	106235133	0.117182	G	C	rs7146439	Intergenic	ELK2AP,MIR4507
14	106099918	0.117105	C	T	rs7494643	Intergenic	MIR8071-2,MIR8071-2
14	106099830	0.117105	T	C	rs7492292	Intergenic	MIR8071-2,MIR8071-2
14	106094782	0.117105	G	C	rs11160857	Intergenic	MIR8071-2,MIR8071-2
14	106071739	0.117095	C	T	rs56101908	Intergenic	LOC105370697,MIR8071-2
14	106110914	0.116011	G	T	rs11627594	Intergenic	MIR8071-2,ELK2AP
6	29887104	0.115709	A	T	rs9501001	Intergenic	HLA-H,HCG4B
6	29902489	0.11556	T	G	rs200767773	Intergenic	HCG4B,HLA-A
14	106226827	0.114956	C	G	rs2955056	Intergenic	ELK2AP,MIR4507
14	106148130	0.11448	C	G	rs10146949	Intergenic	ELK2AP,MIR4507
14	106114658	0.114361	C	T	rs61983206	Intergenic	MIR8071-2,ELK2AP
6	29898499	0.114066	C	T	rs62390402	Intergenic	HCG4B,HLA-A
14	106259853	0.113883	C	T	rs2753578	Intergenic	ELK2AP,MIR4507
14	106249173	0.113856	C	G	rs2725142	Intergenic	ELK2AP,MIR4507
14	106092152	0.113833	G	A	rs10137020	Intergenic	MIR8071-2,MIR8071-2
6	29898897	0.113476	T	C	rs4087726	Intergenic	HCG4B,HLA-A
6	29897868	0.113443	C	A	rs139065131	Intergenic	HCG4B,HLA-A
6	29884066	0.113443	A	C	rs1991955	Intergenic	HLA-H,HCG4B
14	106107681	0.113186	A	C	rs12881612	Intergenic	MIR8071-2,ELK2AP
9	139899822	0.113097	G	A	rs61169882	Intergenic	CLIC3,ABCA2
14	106127786	0.112726	G	A	rs12895622	Intergenic	MIR8071-2,ELK2AP
14	106084047	0.112726	C	A	rs62637720	Intergenic	LOC105370697,MIR8071-2
14	106167913	0.11232	T	A	rs7145407	Intergenic	ELK2AP,MIR4507
14	106113367	0.112126	G	A	rs10444776	Intergenic	MIR8071-2,ELK2AP
14	106113281	0.112126	G	C	rs10444775	Intergenic	MIR8071-2,ELK2AP
11	61589481	0.111901	A	G	rs28456	Intronic	FADS2
14	106091982	0.111507	G	A	rs10136838	Intergenic	MIR8071-2,MIR8071-2
6	29897301	0.111202	C	T	rs116758941	Intergenic	HCG4B,HLA-A
14	106167295	0.110724	C	T	rs12896897	Intergenic	ELK2AP,MIR4507
14	106167239	0.110724	A	G	rs12896746	Intergenic	ELK2AP,MIR4507
19	54808174	0.110111	A	G	rs1645788	Intergenic	LILRA3,LILRA5
14	106244915	0.11011	A	G	rs8014929	Intergenic	ELK2AP,MIR4507
14	106031762	0.110103	G	C	rs113603509	Intergenic	LOC105370697,MIR8071-2
11	61603510	0.109718	C	A	rs174576	Intronic	FADS2
11	61592362	0.109692	A	G	rs174566	Intronic	FADS2
14	106091504	0.109322	A	G	rs1042306	Intergenic	MIR8071-2,MIR8071-2
11	61618608	0.109128	A	G	rs174592	Intronic	FADS2
11	61593005	0.10894	A	G	rs174567	Intronic	FADS2
14	106146147	0.10853	A	G	rs2516775	Intergenic	ELK2AP,MIR4507
11	61604814	0.108253	C	A	rs174577	Intronic	FADS2
14	106134806	0.107902	G	A	rs10144746	Intergenic	MIR8071-2,ELK2AP
11	61588305	0.107473	A	G	rs174564	Intronic	FADS2
11	61585144	0.107473	A	G	rs174562	Intronic	FADS2
11	61575158	0.107473	A	G	rs174553	Intronic	FADS1
11	61580635	0.107414	C	T	rs174556	Intronic	FADS1
14	106250353	0.106993	A	C	rs2753568	Intergenic	ELK2AP,MIR4507
14	106156564	0.1069	C	T	rs115219732	Intergenic	ELK2AP,MIR4507
11	61605499	0.106799	T	A	rs174578	Intronic	FADS2
11	61606642	0.106774	A	G	rs174580	Intronic	FADS2
11	61600342	0.106017	A	C	rs174574	Intronic	FADS2
11	61596633	0.106017	C	T	rs99780	Intronic	FADS2
11	61571478	0.106017	T	C	rs174550	Intronic	FADS1
11	61565908	0.106017	T	C	rs174541	Intergenic	FEN1,FADS1
11	61564299	0.106017	G	T	rs4246215	UTR3	FEN1
11	61552680	0.106017	G	T	rs174537	Intronic	MYRF
11	61582708	0.105942	T	C	rs174561	ncRNA_exonic	MIR1908
11	61581764	0.105942	T	C	rs174560	Intronic	FADS1
11	61579760	0.105942	T	C	rs174555	Intronic	FADS1
6	29921802	0.10572	G	A	rs55975201	Intergenic	HLA-A,HCG9
6	29847068	0.105337	C	T	rs192274703	Intergenic	HCP5B,HLA-H
11	61546592	0.105331	A	G	rs174530	Intronic	MYRF
11	61560081	0.105244	G	A	rs174538	UTR5	TMEM258
14	106029403	0.105127	A	G	rs11160852	Intergenic	LOC105370697,MIR8071-2
14	106175857	0.104998	C	A	rs34020292	Intergenic	ELK2AP,MIR4507
14	106168153	0.104812	A	G	rs7492792	Intergenic	ELK2AP,MIR4507
11	61569830	0.104572	C	T	rs174546	UTR3	FADS1
11	61569306	0.104572	C	G	rs174545	UTR3	FADS1
11	61557826	0.104572	T	C	rs102274	Intronic	TMEM258
11	61557803	0.104572	T	C	rs102275	Intronic	TMEM258
11	61551927	0.104572	A	C	rs174536	Intronic	MYRF
11	61579463	0.104521	A	G	rs174554	Intronic	FADS1
11	61571382	0.10448	G	A	rs174549	Intronic	FADS1
11	61571348	0.10448	C	G	rs174548	Intronic	FADS1
11	61610750	0.103899	G	A	rs174584	Intronic	FADS2
11	61609750	0.103899	C	T	rs174583	Intronic	FADS2
11	61597212	0.103797	C	T	rs174570	Intronic	FADS2
11	61581656	0.103726	G	A	rs174559	Intronic	FADS1
14	106056077	0.103434	A	G	rs117611900	Intergenic	LOC105370697,MIR8071-2
11	61549025	0.103138	G	A	rs174533	Intronic	MYRF
14	106169056	0.102915	A	G	rs34398108	Intergenic	ELK2AP,MIR4507
11	61621556	0.102651	G	C	rs174599	Intronic	FADS2
11	61548559	0.102601	A	G	rs509360	Intronic	MYRF
11	61551356	0.102478	T	C	rs174535	Exonic	MYRF
10	47664113	0.102393	C	T	rs183918513	Intronic	ANTXRL
11	61597972	0.10236	A	G	rs1535	Intronic	FADS2
11	61593816	0.10236	C	T	rs174568	Intronic	FADS2
11	61570783	0.10236	T	C	rs174547	Intronic	FADS1
11	61543499	0.101842	T	C	rs174528	Intronic	MYRF
11	61591636	0.101592	C	G	rs174565	Intronic	FADS2
14	106174518	0.101371	A	G	rs12433324	Intergenic	ELK2AP,MIR4507
11	61614595	0.101262	G	A	rs2845572	Intronic	FADS2
11	61619829	0.101229	C	A	rs174594	Intronic	FADS2
19	54809343	0.100951	T	G	rs453755	Intergenic	LILRA3,LILRA5
19	54809336	0.100951	C	G	rs434124	Intergenic	LILRA3,LILRA5
11	61539691	0.100689	G	A	rs628993	Intronic	MYRF
5	156846983	0.100673	C	T	rs377666203	ncRNA_intronic	LOC102724404
5	96619620	0.0996545	G	A	rs117802130	Intergenic	RIOK2,LINC01340
11	61616012	0.0996111	A	G	rs2851682	Intronic	FADS2
11	61547237	0.0994953	C	T	rs108499	Intronic	MYRF
14	106242692	0.0983279	A	G	rs145451329	Intergenic	ELK2AP,MIR4507
11	61543961	0.0982793	T	C	rs174529	Intronic	MYRF
6	29876635	0.0978292	A	G	rs116687006	Intergenic	HLA-H,HCG4B
11	61623140	0.0977053	C	T	rs174601	Intronic	FADS2
11	61622227	0.0976799	T	C	rs174600	Intronic	FADS2
14	106155272	0.0973615	G	A	rs115161557	Intergenic	ELK2AP,MIR4507
11	61567753	0.0972562	C	A	rs174544	UTR3	FADS1
11	61621194	0.0968756	G	A	rs174598	Intronic	FADS2
11	61620274	0.0964463	T	C	rs72643559	Intronic	FADS2
11	61549458	0.0960545	A	G	rs174534	Intronic	MYRF
14	106143806	0.0957716	A	G	rs2516751	Intergenic	ELK2AP,MIR4507
11	61579427	0.0953806	C	T	rs72643557	Intronic	FADS1
6	29878168	0.0952364	G	A	rs56079109	Intergenic	HLA-H,HCG4B
11	61618012	0.0943174	C	T	rs2727263	Intronic	FADS2
6	29873817	0.0940703	G	A	rs62390915	Intergenic	HLA-H,HCG4B
6	29870100	0.0940703	T	C	rs56169793	Intergenic	HLA-H,HCG4B
6	29859083	0.0940703	G	A	rs116750684	Downstream	HLA-H
6	29853621	0.0940703	G	A	rs2893994	Intergenic	HCP5B,HLA-H
6	29854585	0.0940261	T	C	rs114222883	Upstream	HLA-H
14	101511580	0.0940218	C	T	rs8012084	ncRNA_intronic	MIR381HG
11	61611216	0.0938018	C	T	rs2526680	Intronic	FADS2
11	61624181	0.0936377	T	C	rs97384	Intronic	FADS2
5	96822469	0.0934185	C	A	rs117183349	Intergenic	RIOK2,LINC01340
5	96797344	0.0934185	C	G	rs117370702	Intergenic	RIOK2,LINC01340
17	30877228	0.0934185	G	A	rs34578002	Intronic	MYO1D
11	61601908	0.0932661	A	G	rs2845573	Intronic	FADS2
6	29867616	0.0931077	C	T	rs116514561	Intergenic	HLA-H,HCG4B
14	106037626	0.0929533	T	G	rs12435645	Intergenic	LOC105370697,MIR8071-2
11	61601872	0.0928019	C	T	rs2845574	Intronic	FADS2
6	29863017	0.0925282	C	G	rs56110645	Intergenic	HLA-H,HCG4B
6	29862465	0.0925282	A	G	rs59500422	Intergenic	HLA-H,HCG4B
6	29856109	0.0925282	C	T	rs4412230	ncRNA_intronic	HLA-H
6	29851973	0.0925282	T	A	rs55947552	Intergenic	HCP5B,HLA-H
6	29905957	0.0924504	C	T	rs62388798	Intergenic	HCG4B,HLA-A
11	61601378	0.0923178	C	T	rs2524296	Intronic	FADS2
11	61664711	0.0923085	A	T	rs76095489	Downstream	RAB3IL1
6	29874441	0.091948	G	A	rs55778742	Intergenic	HLA-H,HCG4B
6	29873967	0.091948	A	G	rs62390917	Intergenic	HLA-H,HCG4B
6	29873865	0.091948	A	C	rs62390916	Intergenic	HLA-H,HCG4B
6	29871650	0.091948	G	A	rs58946827	Intergenic	HLA-H,HCG4B
6	29868633	0.091948	G	A	rs62390911	Intergenic	HLA-H,HCG4B
6	29868392	0.091948	A	G	rs114238601	Intergenic	HLA-H,HCG4B
6	29867181	0.091948	C	T	rs55725536	Intergenic	HLA-H,HCG4B
6	29866388	0.091948	A	G	rs62390904	Intergenic	HLA-H,HCG4B
6	29866338	0.091948	C	T	rs62390903	Intergenic	HLA-H,HCG4B
6	29860250	0.091948	C	G	rs62390893	Intergenic	HLA-H,HCG4B
6	29854172	0.091948	C	T	rs2394235	Intergenic	HCP5B,HLA-H
6	29852362	0.091948	T	C	rs62389331	Intergenic	HCP5B,HLA-H
6	29851740	0.091948	A	T	rs56174454	Intergenic	HCP5B,HLA-H
6	29851501	0.091948	A	C	rs55882115	Intergenic	HCP5B,HLA-H
6	29851248	0.091948	C	G	rs146028785	Intergenic	HCP5B,HLA-H
5	96537930	0.0918031	G	A	rs17087412	Intergenic	RIOK2,LINC01340
2	73300974	0.0918031	T	C	rs116914899	UTR3	RAB11FIP5
6	29859954	0.0914072	C	T	rs62390861	Intergenic	HLA-H,HCG4B
6	29875608	0.0913631	G	C	rs56066909	Intergenic	HLA-H,HCG4B
11	61604967	0.0912181	C	T	rs2072113	Intronic	FADS2
6	29867051	0.0904784	G	A	rs56054591	Intergenic	HLA-H,HCG4B
6	29858903	0.089885	A	G	rs62390860	Downstream	HLA-H
6	29876961	0.0897577	A	G	rs56319327	Intergenic	HLA-H,HCG4B
11	61605215	0.089651	A	G	rs2072114	Intronic	FADS2
11	61604782	0.089651	A	T	rs2524299	Intronic	FADS2
11	61603358	0.089651	A	T	rs2727271	Intronic	FADS2
11	61603237	0.089651	C	T	rs2727270	Intronic	FADS2
6	29855902	0.0895216	G	A	rs62389357	ncRNA_exonic	HLA-H
6	29868208	0.0893133	G	A	rs9259514	Intergenic	HLA-H,HCG4B
6	29860039	0.0893133	C	T	rs62390862	Intergenic	HLA-H,HCG4B
6	29860868	0.088574	T	A	rs62390895	Intergenic	HLA-H,HCG4B
1	11862214	0.0877422	T	C	rs9651118	Intronic	MTHFR
6	29853133	0.0877205	G	T	rs56088713	Intergenic	HCP5B,HLA-H
14	106220934	0.0874275	T	A	rs58439310	Intergenic	ELK2AP,MIR4507
14	106120360	0.0873503	C	T	rs28662415	Intergenic	MIR8071-2,ELK2AP
10	47693227	0.0872466	T	C	rs146897445	Intronic	ANTXRL
6	29856204	0.0872183	G	T	rs5012015	ncRNA_intronic	HLA-H
14	106047905	0.0869743	T	C	rs12893134	Intergenic	LOC105370697,MIR8071-2
14	86109763	0.0868767	T	G	rs11159712	Intergenic	FLRT2,LINC02328
6	29861930	0.0867517	T	C	rs62390897	Intergenic	HLA-H,HCG4B
16	90009712	0.0866946	T	C	rs12598666	Intergenic	TUBB3,DEF8
14	106285143	0.0862729	C	T	rs76348601	Intergenic	ELK2AP,MIR4507
14	106280853	0.0861397	C	T	rs78729865	Intergenic	ELK2AP,MIR4507
14	106280686	0.0861397	G	A	rs74185277	Intergenic	ELK2AP,MIR4507
6	29876189	0.0860582	T	C	rs62390935	Intergenic	HLA-H,HCG4B
6	29786028	0.0856817	A	G	rs7742733	Intergenic	LOC554223,HLA-G
6	29894763	0.085562	T	C	rs425052	ncRNA_exonic	HCG4B
6	29855733	0.0850893	C	T	rs62389356	ncRNA_exonic	HLA-H
6	29923489	0.0848302	T	A	rs62392214	Intergenic	HLA-A,HCG9
6	29919670	0.0848302	T	C	rs114703418	Intergenic	HLA-A,HCG9
6	29919220	0.0848302	T	G	rs62390555	Intergenic	HLA-A,HCG9
6	29917505	0.0848302	C	A	rs56232426	Intergenic	HLA-A,HCG9
6	29916490	0.0848302	A	G	rs62390553	Intergenic	HLA-A,HCG9
6	29915117	0.0848302	C	G	rs56171155	Intergenic	HLA-A,HCG9
6	29912614	0.0848302	C	A	rs41545117	Intronic	HLA-A
6	29910277	0.0848302	G	C	rs9260120	UTR5	HLA-A
6	29907824	0.0848302	T	C	rs62388802	Intergenic	HCG4B,HLA-A
6	29906776	0.0848302	A	T	rs3916500	Intergenic	HCG4B,HLA-A
6	29906557	0.0848302	A	C	rs62388801	Intergenic	HCG4B,HLA-A
6	29906533	0.0848302	C	T	rs56147022	Intergenic	HCG4B,HLA-A
6	29906026	0.0848302	A	G	rs62388799	Intergenic	HCG4B,HLA-A
6	29856199	0.0846498	A	G	rs5012016	ncRNA_intronic	HLA-H
14	106289176	0.0844261	C	T	rs75460996	Intergenic	ELK2AP,MIR4507
6	29788759	0.0844087	G	T	rs34543080	Intergenic	LOC554223,HLA-G
6	29788569	0.0844087	A	T	rs35320382	Intergenic	LOC554223,HLA-G
6	29902640	0.0843037	C	G	rs2437065	Intergenic	HCG4B,HLA-A
14	105966605	0.0842971	A	G	rs56142547	Intergenic	C14orf80,TMEM121
14	86109788	0.0842637	A	G	rs11159713	Intergenic	FLRT2,LINC02328
6	29861983	0.0842612	C	G	rs62390898	Intergenic	HLA-H,HCG4B
18	48746354	0.0842223	G	A	rs78000814	Intergenic	MEX3C,LINC01630
14	106214467	0.084099	C	T	rs4774035	Intergenic	ELK2AP,MIR4507
14	106212273	0.084099	C	T	rs11160868	Intergenic	ELK2AP,MIR4507
14	106061814	0.0837498	G	A	rs12323531	Intergenic	LOC105370697,MIR8071-2
14	106015643	0.0837464	C	G	rs28620005	Intergenic	LOC105370697,MIR8071-2
6	30391975	0.0836594	A	T	rs3130127	Intergenic	TRIM39-RPP21,HLA-E
6	29870272	0.0835642	T	C	rs55989137	Intergenic	HLA-H,HCG4B
6	29857021	0.083502	C	A	rs62389359	ncRNA_intronic	HLA-H
6	29786768	0.0831459	G	C	rs56221809	Intergenic	LOC554223,HLA-G
14	106220855	0.0828719	G	C	rs56925948	Intergenic	ELK2AP,MIR4507
14	106219994	0.0828471	T	C	rs4774042	Intergenic	ELK2AP,MIR4507
6	29907486	0.0827693	A	G	rs116395083	Intergenic	HCG4B,HLA-A
14	106014348	0.0825364	T	C	rs12101234	Intergenic	LOC105370697,MIR8071-2
14	105973469	0.0825364	A	C	rs10136015	Intergenic	C14orf80,TMEM121
14	105980478	0.0825114	A	G	rs7141834	Intergenic	C14orf80,TMEM121
6	31392305	0.0820369	G	A	rs148653323	Intergenic	MICA,LINC01149
14	105969112	0.0818159	T	C	rs35921705	Intergenic	C14orf80,TMEM121
19	54793830	0.0815065	G	C	rs798893	Intergenic	MIR4752,LILRA3
6	135414793	0.081496	A	G	rs9494139	Intergenic	HBS1L,MYB
6	29895399	0.0814109	G	C	rs147724706	Upstream	HCG4B
6	135403819	0.0811383	T	C	rs9373123	Intergenic	HBS1L,MYB
6	135403624	0.0811383	C	T	rs6914564	Intergenic	HBS1L,MYB
6	29913708	0.0811019	C	T	rs62390510	Downstream	HLA-A
6	29910865	0.0810655	C	G	rs41540614	Intronic	HLA-A
6	29910033	0.0810655	G	A	rs41541221	Upstream	HLA-A
14	106213336	0.0808205	C	T	rs28414135	Intergenic	ELK2AP,MIR4507
6	29913386	0.0807196	C	G	rs41545022	UTR3	HLA-A
9	81367887	0.08052	G	A	rs140482826	Intergenic	PSAT1,LOC101927450
3	97642342	0.0803265	C	T	rs16839010	Intronic	CRYBG3
3	97452650	0.0803265	C	T	rs144092620	Intronic	EPHA6
14	106156290	0.0802852	T	C	rs115394661	Intergenic	ELK2AP,MIR4507
6	29910587	0.0799868	G	A	rs41549014	Exonic	HLA-A
14	105967278	0.079825	G	A	rs72713322	Intergenic	C14orf80,TMEM121
14	106203840	0.0796133	C	T	rs12434433	Intergenic	ELK2AP,MIR4507
6	135409116	0.0794572	A	G	rs6913541	Intergenic	HBS1L,MYB
6	135406798	0.0794572	T	A	rs9402683	Intergenic	HBS1L,MYB
6	29910324	0.0793846	G	C	rs114945359	UTR5	HLA-A
6	29911011	0.0793483	C	T	rs41562213	Intronic	HLA-A
6	29911005	0.0793483	G	A	rs41547618	Intronic	HLA-A
14	106017463	0.0793046	G	A	rs7154710	Intergenic	LOC105370697,MIR8071-2
14	106017457	0.0793046	A	G	rs7154233	Intergenic	LOC105370697,MIR8071-2
14	105969396	0.0792798	A	G	rs35240373	Intergenic	C14orf80,TMEM121
11	61654092	0.079266	C	A	rs77980989	Intronic	FADS3
6	29912410	0.0792499	G	A	rs41551619	Intronic	HLA-A
11	61631690	0.0789722	T	C	rs77466626	Intronic	FADS2
14	105971670	0.0788644	A	G	rs8003942	Intergenic	C14orf80,TMEM121
14	105970842	0.0788644	C	G	rs12893999	Intergenic	C14orf80,TMEM121
14	105970789	0.0788644	C	T	rs11628497	Intergenic	C14orf80,TMEM121
16	54486869	0.0786706	T	C	rs368777401	Intergenic	LINC02140,LOC101927480
16	54486866	0.0786706	G	A	rs375473955	Intergenic	LINC02140,LOC101927480
15	59755449	0.0786706	C	T	rs146480619	Intronic	FAM81A
14	105969061	0.0785362	C	T	rs35471125	Intergenic	C14orf80,TMEM121
10	47680481	0.0781986	G	A	rs183696374	Intronic	ANTXRL
4	36005387	0.0781228	C	T	rs145430174	Intergenic	LINC02484,ARAP2
4	35983622	0.0781228	C	A	rs147227951	Intergenic	LINC02484,ARAP2
14	106217947	0.0780471	C	T	rs12435806	Intergenic	ELK2AP,MIR4507
14	106002352	0.0779993	C	A	rs8021330	Intergenic	LOC105370697,MIR8071-2
14	105992183	0.0779993	A	C	rs11624007	Upstream	TMEM121
2	170201858	0.0779381	C	T	rs831038	Intronic	LRP2
2	170201843	0.0779381	G	A	rs831037	Intronic	LRP2
6	135401112	0.0777989	C	G	rs9389264	Intergenic	HBS1L,MYB
6	135399065	0.0777989	C	G	rs7763587	Intergenic	HBS1L,MYB
6	29807626	0.0777686	C	A	rs56061797	Intergenic	ZNRD1ASP,HCP5B
5	96727619	0.0777556	C	T	rs74769179	Intergenic	RIOK2,LINC01340
14	105967942	0.0777237	A	G	rs11622603	Intergenic	C14orf80,TMEM121
14	106004323	0.0776679	T	G	rs12100587	Intergenic	LOC105370697,MIR8071-2
14	106016276	0.0776055	C	A	rs73373742	Intergenic	LOC105370697,MIR8071-2
17	30872899	0.0775936	G	T	rs34253219	Intronic	MYO1D
17	30872825	0.0775936	C	T	rs34531109	Intronic	MYO1D
17	30866118	0.0774883	T	C	rs144776014	Intronic	MYO1D
17	30863671	0.0774883	T	C	rs114966155	Intronic	MYO1D
17	30861815	0.0774883	A	T	rs80330823	Intronic	MYO1D
4	189992356	0.077224	C	T	rs147767048	Intergenic	LINC01060,LINC01262
16	89993206	0.0771179	A	C	rs7186811	Intronic	TUBB3
16	89993204	0.0771179	C	A	rs11641631	Intronic	TUBB3
11	61623793	0.0770972	G	A	rs2526678	Intronic	FADS2
4	72223753	0.0770454	C	T	rs4074380	Intronic	SLC4A4
12	51935057	0.0769596	C	T	rs7957850	Intergenic	SLC4A8,SCN8A
14	106007638	0.0768541	T	C	rs56057552	Intergenic	LOC105370697,MIR8071-2
14	106000977	0.076804	A	G	rs4074937	Downstream	LOC105370697
15	98169733	0.0767628	G	C	rs288430	Intergenic	LOC101927310,LINC00923
19	54793721	0.0764533	G	A	rs61703366	Intergenic	MIR4752,LILRA3
19	54794205	0.0759928	T	C	rs419772	Intergenic	MIR4752,LILRA3
6	135411737	0.0757834	G	T	rs9389266	Intergenic	HBS1L,MYB
6	135423412	0.0757624	G	A	rs1074849	Intergenic	HBS1L,MYB
15	98168535	0.0757456	C	A	rs288422	Intergenic	LOC101927310,LINC00923
6	29850849	0.0757322	A	C	rs116537718	Intergenic	HCP5B,HLA-H
6	29843023	0.0757322	A	G	rs56212122	Intergenic	HCP5B,HLA-H
6	29841611	0.0757322	C	T	rs62391721	Upstream	HCP5B
6	29830777	0.0757322	A	G	rs151188422	Intergenic	ZNRD1ASP,HCP5B
2	170205425	0.0756913	T	C	rs2544392	Intronic	LRP2
2	170204846	0.0756913	C	T	rs2544390	Intronic	LRP2
14	105979015	0.0756684	G	A	rs12717698	Intergenic	C14orf80,TMEM121
14	105971702	0.0756684	A	G	rs8003957	Intergenic	C14orf80,TMEM121
14	105971701	0.0756684	C	A	rs8004105	Intergenic	C14orf80,TMEM121
14	105971435	0.0756684	G	C	rs8004007	Intergenic	C14orf80,TMEM121
14	105981241	0.0756434	C	T	rs13379293	Intergenic	C14orf80,TMEM121
14	105974781	0.0756434	T	C	rs10151805	Intergenic	C14orf80,TMEM121
14	105974501	0.0756434	A	G	rs10139300	Intergenic	C14orf80,TMEM121
11	61641889	0.0756031	G	A	rs57535397	Intronic	FADS3
6	29921100	0.0755636	C	G	rs1613062	Intergenic	HLA-A,HCG9
6	29812564	0.0755322	C	T	rs72843666	Intergenic	ZNRD1ASP,HCP5B
16	89731073	0.0755126	A	T	rs2460454	Intronic	SPATA33
3	85385876	0.0754182	T	G	rs78590592	Intronic	CADM2
14	105966019	0.0753975	G	C	rs28570042	Downstream	C14orf80
3	195238197	0.0750653	T	C	rs79860578	Intergenic	ACAP2,PPP1R2
11	61650926	0.0749408	C	T	rs76996928	Intronic	FADS3
6	29812241	0.0748767	A	G	rs34532525	Intergenic	ZNRD1ASP,HCP5B
2	170201439	0.0747476	C	G	rs831036	Intronic	LRP2
6	30426152	0.0747264	T	C	rs2524179	Intergenic	TRIM39-RPP21,HLA-E
6	30425943	0.0747264	T	A	rs2524182	Intergenic	TRIM39-RPP21,HLA-E
6	30425337	0.0747264	C	T	rs2187974	Intergenic	TRIM39-RPP21,HLA-E
15	98167159	0.0747019	T	C	rs288417	Intergenic	LOC101927310,LINC00923
6	30424623	0.0747007	A	C	rs2516677	Intergenic	TRIM39-RPP21,HLA-E
6	30424237	0.0747007	C	A	rs2524186	Intergenic	TRIM39-RPP21,HLA-E
6	31328822	0.0746927	C	A	rs189606319	Intergenic	HLA-B,MICA
2	11536365	0.0746927	T	C	rs140849579	ncRNA_intronic	LINC00570
14	105978537	0.0744673	T	G	rs10147392	Intergenic	C14orf80,TMEM121
14	105976554	0.0744673	C	G	rs28402171	Intergenic	C14orf80,TMEM121
14	105971794	0.0744673	T	C	rs8005568	Intergenic	C14orf80,TMEM121
14	105996593	0.0744423	G	C	rs35592422	Downstream	TMEM121
3	195258909	0.0743087	G	A	rs114246345	Intronic	PPP1R2
12	2105855	0.0741802	C	T	rs11062051	Intronic	DCP1B
6	29920965	0.074112	G	C	rs1632875	Intergenic	HLA-A,HCG9
6	33126689	0.0740683	A	C	rs3130163	Intergenic	HCG24,COL11A2
19	54797848	0.0740636	C	T	rs103294	Intergenic	MIR4752,LILRA3
16	90012852	0.0740373	C	T	rs73277907	Intergenic	TUBB3,DEF8
2	143229463	0.0737743	G	A	rs148276542	Intergenic	LRP1B,KYNU
6	29842577	0.0737434	C	G	rs55909010	Intergenic	HCP5B,HLA-H
6	29816041	0.0737434	G	A	rs28743486	Intergenic	ZNRD1ASP,HCP5B
6	29801113	0.0737434	G	C	rs62391966	Downstream	ZNRD1ASP
14	105970176	0.0737148	A	G	rs8013827	Intergenic	C14orf80,TMEM121
14	106063104	0.0736428	T	G	rs8003259	Intergenic	LOC105370697,MIR8071-2
4	72158550	0.0735955	G	T	rs74683928	Intronic	SLC4A4
6	29812197	0.0735825	A	G	rs35826581	Intergenic	ZNRD1ASP,HCP5B
14	106156974	0.0735733	A	G	rs113796877	Intergenic	ELK2AP,MIR4507
6	29817253	0.0733499	C	G	rs62392523	Intergenic	ZNRD1ASP,HCP5B
6	29809508	0.0733499	C	T	rs4314521	Intergenic	ZNRD1ASP,HCP5B
6	33560896	0.0732976	A	G	rs210162	ncRNA_exonic	LINC00336
6	29812080	0.0731627	A	T	rs34286010	Intergenic	ZNRD1ASP,HCP5B
22	29903207	0.073018	C	G	rs5997487	Downstream	THOC5
22	29888119	0.073018	C	T	rs75444082	Downstream	NEFH
14	106195910	0.0730081	C	T	rs7153388	Intergenic	ELK2AP,MIR4507
1	11856378	0.0729487	G	A	rs1801133	Exonic	MTHFR
19	54784920	0.0726815	C	T	rs448083	UTR5	LILRB2
14	106235134	0.0726303	C	G	rs3751504	Intergenic	ELK2AP,MIR4507
14	106273250	0.0725708	C	T	rs17112693	Intergenic	ELK2AP,MIR4507
2	170204800	0.0725386	G	T	rs2673172	Intronic	LRP2
19	54793239	0.0725376	G	A	rs798888	Intergenic	MIR4752,LILRA3
14	105981602	0.0724744	C	T	rs28863500	Intergenic	C14orf80,TMEM121
5	51232811	0.0723599	A	G	rs186931205	Intergenic	ISL1,LINC02118
5	51216388	0.0723599	T	G	rs185676214	Intergenic	ISL1,LINC02118
17	30605687	0.0723599	C	T	rs143835337	Intronic	RHBDL3
14	23666095	0.0723599	C	G	rs57561951	Intergenic	SLC7A8,RNF212B
6	29817938	0.0723011	G	A	rs72845909	Intergenic	ZNRD1ASP,HCP5B
6	29816633	0.0723011	A	G	rs28743711	Intergenic	ZNRD1ASP,HCP5B
6	29816542	0.0723011	T	A	rs28724990	Intergenic	ZNRD1ASP,HCP5B
6	29813240	0.0723011	T	C	rs62392494	Intergenic	ZNRD1ASP,HCP5B
6	29812769	0.0723011	T	C	rs72843668	Intergenic	ZNRD1ASP,HCP5B
6	29812727	0.0723011	C	T	rs72843667	Intergenic	ZNRD1ASP,HCP5B
6	29812442	0.0723011	C	T	rs5013309	Intergenic	ZNRD1ASP,HCP5B
6	29811868	0.0723011	G	T	rs4084096	Intergenic	ZNRD1ASP,HCP5B
6	29811125	0.0723011	G	A	rs58530170	Intergenic	ZNRD1ASP,HCP5B
6	29811074	0.0723011	G	T	rs56164731	Intergenic	ZNRD1ASP,HCP5B
6	135418257	0.0722027	A	G	rs9389267	Intergenic	HBS1L,MYB
14	106236143	0.072174	G	A	rs74093865	Intergenic	ELK2AP,MIR4507
2	66274895	0.0720332	A	C	rs190694253	Intergenic	SPRED2,MIR4778
9	5255920	0.0720226	G	A	rs147084794	Intergenic	INSL4,RLN2
9	5253558	0.0720226	T	G	rs28872016	Intergenic	INSL4,RLN2
6	135415208	0.0720085	G	A	rs2210366	Intergenic	HBS1L,MYB
3	128008032	0.0719647	C	T	rs144897769	Intronic	EEFSEC
3	127871496	0.0719647	G	A	rs144612625	Intronic	RUVBL1
12	42372814	0.0719647	C	T	rs183772000	Intergenic	LINC02400,GXYLT1
1	18579038	0.0718458	C	A	rs223177	Intronic	IGSF21
6	29917077	0.07181	G	A	rs9260324	Intergenic	HLA-A,HCG9
6	29849532	0.071755	G	A	rs62389326	Intergenic	HCP5B,HLA-H
6	29841590	0.071755	T	A	rs62391720	Upstream	HCP5B
6	29841569	0.071755	A	G	rs62391719	Upstream	HCP5B
6	29841510	0.071755	T	C	rs55745323	ncRNA_exonic	HCP5B
6	29840952	0.071755	G	A	rs60859898	ncRNA_exonic	HCP5B
6	29840298	0.071755	G	A	rs62391717	ncRNA_exonic	HCP5B
6	29839473	0.071755	C	T	rs77816199	Downstream	HCP5B
6	29839472	0.071755	A	G	rs74961904	Downstream	HCP5B
6	29839097	0.071755	A	T	rs62391716	Downstream	HCP5B
6	29837882	0.071755	C	A	rs3893468	Intergenic	ZNRD1ASP,HCP5B
6	29836951	0.071755	T	C	rs55764151	Intergenic	ZNRD1ASP,HCP5B
6	29836270	0.071755	A	C	rs56012230	Intergenic	ZNRD1ASP,HCP5B
6	29836018	0.071755	C	T	rs62391710	Intergenic	ZNRD1ASP,HCP5B
6	29835346	0.071755	A	C	rs55773721	Intergenic	ZNRD1ASP,HCP5B
6	29833109	0.071755	T	C	rs62391664	Intergenic	ZNRD1ASP,HCP5B
6	29832662	0.071755	C	G	.	Intergenic	ZNRD1ASP,HCP5B
6	29832661	0.071755	G	A	.	Intergenic	ZNRD1ASP,HCP5B
6	29832659	0.071755	C	T	.	Intergenic	ZNRD1ASP,HCP5B
6	29832656	0.071755	C	T	rs138395585	Intergenic	ZNRD1ASP,HCP5B
6	29832652	0.071755	A	G	rs147147213	Intergenic	ZNRD1ASP,HCP5B
6	29832497	0.071755	G	A	rs116742675	Intergenic	ZNRD1ASP,HCP5B
6	29829494	0.071755	G	A	rs62391661	Intergenic	ZNRD1ASP,HCP5B
6	29829450	0.071755	C	G	rs16896166	Intergenic	ZNRD1ASP,HCP5B
6	29826549	0.071755	T	C	rs55662140	Intergenic	ZNRD1ASP,HCP5B
6	29826149	0.071755	C	T	rs56068459	Intergenic	ZNRD1ASP,HCP5B
6	29823191	0.071755	C	A	rs16896139	Intergenic	ZNRD1ASP,HCP5B
6	29819330	0.071755	C	A	rs62392525	Intergenic	ZNRD1ASP,HCP5B
6	29817379	0.071755	T	C	rs3886811	Intergenic	ZNRD1ASP,HCP5B
6	29817288	0.071755	T	C	rs62392524	Intergenic	ZNRD1ASP,HCP5B
6	29817086	0.071755	T	G	rs56271566	Intergenic	ZNRD1ASP,HCP5B
6	29816289	0.071755	T	C	rs62392521	Intergenic	ZNRD1ASP,HCP5B
6	29815694	0.071755	C	T	rs28721753	Intergenic	ZNRD1ASP,HCP5B
6	29814553	0.071755	A	G	rs3998738	Intergenic	ZNRD1ASP,HCP5B
6	29814364	0.071755	A	G	rs4081563	Intergenic	ZNRD1ASP,HCP5B
6	29813870	0.071755	A	G	rs57803507	Intergenic	ZNRD1ASP,HCP5B
6	29813855	0.071755	A	G	rs58918579	Intergenic	ZNRD1ASP,HCP5B
6	29813836	0.071755	C	A	rs57581141	Intergenic	ZNRD1ASP,HCP5B
6	29813798	0.071755	A	G	.	Intergenic	ZNRD1ASP,HCP5B
6	29813565	0.071755	C	T	rs57595769	Intergenic	ZNRD1ASP,HCP5B
6	29813489	0.071755	C	T	rs115811566	Intergenic	ZNRD1ASP,HCP5B
6	29813430	0.071755	C	T	rs114583127	Intergenic	ZNRD1ASP,HCP5B
6	29812958	0.071755	G	A	rs62392493	Intergenic	ZNRD1ASP,HCP5B
6	29812896	0.071755	G	A	rs114853934	Intergenic	ZNRD1ASP,HCP5B
6	29812445	0.071755	T	C	rs5013308	Intergenic	ZNRD1ASP,HCP5B
6	29812255	0.071755	G	A	rs36027729	Intergenic	ZNRD1ASP,HCP5B
6	29811819	0.071755	A	G	rs116773407	Intergenic	ZNRD1ASP,HCP5B
6	29811750	0.071755	T	C	rs4084097	Intergenic	ZNRD1ASP,HCP5B
6	29811709	0.071755	C	T	rs16896081	Intergenic	ZNRD1ASP,HCP5B
6	29810877	0.071755	C	T	rs62392488	Intergenic	ZNRD1ASP,HCP5B
6	29810851	0.071755	C	T	rs60167059	Intergenic	ZNRD1ASP,HCP5B
6	29810496	0.071755	C	T	rs58452318	Intergenic	ZNRD1ASP,HCP5B
6	29810467	0.071755	C	G	rs58414786	Intergenic	ZNRD1ASP,HCP5B
6	29810447	0.071755	A	G	rs56733837	Intergenic	ZNRD1ASP,HCP5B
6	29809956	0.071755	C	T	rs3900925	Intergenic	ZNRD1ASP,HCP5B
6	29809579	0.071755	G	T	rs3900927	Intergenic	ZNRD1ASP,HCP5B
6	29807077	0.071755	C	A	rs58571887	Intergenic	ZNRD1ASP,HCP5B
6	29805471	0.071755	T	C	rs55936040	Intergenic	ZNRD1ASP,HCP5B
6	29805276	0.071755	T	A	rs57753710	Intergenic	ZNRD1ASP,HCP5B
6	29805121	0.071755	C	A	rs57066489	Intergenic	ZNRD1ASP,HCP5B
6	29804454	0.071755	G	A	rs62391986	Intergenic	ZNRD1ASP,HCP5B
6	29804319	0.071755	G	C	rs60690694	Intergenic	ZNRD1ASP,HCP5B
6	29804176	0.071755	A	G	rs16896052	Intergenic	ZNRD1ASP,HCP5B
6	29803730	0.071755	C	G	rs16896049	Upstream	ZNRD1ASP
6	29803523	0.071755	C	G	rs17185566	Upstream	ZNRD1ASP
6	29803382	0.071755	T	C	rs17179171	Upstream	ZNRD1ASP
6	29803341	0.071755	C	G	rs17179157	Upstream	ZNRD1ASP
6	29803114	0.071755	G	C	rs17185538	Upstream	ZNRD1ASP
6	29802978	0.071755	A	C	rs17179136	Upstream	ZNRD1ASP
6	29802971	0.071755	T	C	rs17179129	Upstream	ZNRD1ASP
6	29802893	0.071755	A	G	rs62391984	Upstream	ZNRD1ASP
6	29802676	0.071755	A	C	rs62391982	ncRNA_exonic	ZNRD1ASP
6	29801652	0.071755	A	G	rs56297686	ncRNA_exonic	ZNRD1ASP
6	29800067	0.071755	A	G	rs3869053	Intergenic	HLA-G,ZNRD1ASP
6	29807591	0.0717362	A	G	rs55918403	Intergenic	ZNRD1ASP,HCP5B
14	105977150	0.0717317	T	C	rs8014713	Intergenic	C14orf80,TMEM121
16	90013420	0.0716678	G	A	rs62052221	Intergenic	TUBB3,DEF8
16	90013957	0.0716284	C	T	rs4365287	Intergenic	TUBB3,DEF8
11	61524119	0.0714632	G	A	rs198462	ncRNA_intronic	DKFZP434K028
6	96885639	0.0713781	G	T	rs79257583	Intergenic	FUT9,UFL1
3	195267789	0.0713439	A	T	rs78679621	Intronic	PPP1R2
3	195267378	0.0713439	A	G	rs78102758	Intronic	PPP1R2
3	195266554	0.0713439	A	C	rs34580316	Intronic	PPP1R2
3	195258801	0.0713439	T	C	rs76372907	Intronic	PPP1R2
3	195244647	0.0713439	T	G	rs78760832	Intronic	PPP1R2
3	195244231	0.0713439	G	C	rs75940127	Intronic	PPP1R2
3	195238086	0.0713439	G	A	rs138531890	Intergenic	ACAP2,PPP1R2
3	195236798	0.0713439	C	T	rs142387626	Intergenic	ACAP2,PPP1R2
3	195233821	0.0713439	A	G	rs114567480	Intergenic	ACAP2,PPP1R2
11	61524974	0.0712154	G	A	rs198460	ncRNA_exonic	DKFZP434K028
4	89828016	0.0710656	C	G	rs139938207	Intronic	FAM13A
18	443747	0.0710656	C	T	rs146568169	Intronic	COLEC12
6	29812130	0.0710046	G	A	rs35161773	Intergenic	ZNRD1ASP,HCP5B
8	24395928	0.0709158	A	C	rs145392346	ncRNA_intronic	LOC101929294
17	48375832	0.0709158	A	T	rs12938101	Intergenic	TMEM92-AS1,XYLT2
14	105968700	0.070817	C	T	rs72713323	Intergenic	C14orf80,TMEM121
8	118639720	0.0708066	T	C	rs140361429	Intergenic	MED30,EXT1
7	76700800	0.0708066	G	T	rs375412875	Intergenic	SPDYE18,FAM185BP
20	57547019	0.0708066	T	C	rs183644693	Intergenic	GNAS,NELFCD
9	5259620	0.070722	C	T	rs12350079	Intergenic	INSL4,RLN2
3	127979112	0.0707185	A	G	rs118108846	Intronic	EEFSEC
3	127947272	0.0707185	C	T	rs144508658	Intronic	EEFSEC
20	61980592	0.0707185	G	T	rs141787401	Intronic	CHRNA4
12	42691127	0.0707185	G	A	rs141915193	Intergenic	YAF2,ZCRB1
19	54796630	0.0706018	G	A	rs416867	Intergenic	MIR4752,LILRA3
4	181060651	0.0704869	G	T	rs76003842	Intergenic	NONE,LINC00290
5	51278356	0.0704692	C	A	rs189151648	Intergenic	ISL1,LINC02118
3	132055798	0.0704692	C	T	rs58549019	Intronic	ACPP
17	30855594	0.0704692	C	T	rs146453681	Intronic	MYO1D
22	29894362	0.0704134	C	T	rs6006167	Intergenic	NEFH,THOC5
22	29890066	0.0704134	T	C	rs5752925	Intergenic	NEFH,THOC5
6	29812895	0.0703809	T	C	rs72843670	Intergenic	ZNRD1ASP,HCP5B
15	91192273	0.0703715	T	A	rs117905388	ncRNA_intronic	CRTC3-AS1
6	148707649	0.0703668	C	A	rs79607715	Intronic	SASH1
6	152533460	0.0703649	T	C	rs141125866	ncRNA_intronic	MIR3163
2	73271315	0.0703649	C	T	rs75897011	Intronic	SFXN5
17	30864751	0.0703649	G	A	rs147041574	Intronic	MYO1D
11	62005537	0.0703649	G	A	rs79784639	Intergenic	SCGB2A1,SCGB1D2
11	61982164	0.0703649	C	T	rs148090978	Downstream	SCGB2A1
9	5257048	0.0703508	C	A	rs11506292	Intergenic	INSL4,RLN2
9	5252789	0.0703508	C	T	rs11506668	Intergenic	INSL4,RLN2
9	5251758	0.0703508	T	C	rs2208685	Intergenic	INSL4,RLN2
14	106217509	0.0703323	G	A	rs55964212	Intergenic	ELK2AP,MIR4507
6	29923140	0.0702479	A	G	rs9260623	Intergenic	HLA-A,HCG9
9	37452108	0.0701598	C	T	rs182831767	Intronic	ZBTB5
10	71653248	0.0701598	G	A	rs74513271	Intronic	COL13A1
14	106323864	0.0701211	T	A	rs2338629	Downstream	MIR4507,MIR4538
6	29898704	0.0701197	C	A	rs62390403	Intergenic	HCG4B,HLA-A
17	30851730	0.0701126	A	G	rs7223009	Intronic	MYO1D
8	24282305	0.0700858	A	G	rs141016811	ncRNA_intronic	LOC101929294
17	36975042	0.0700858	C	T	rs141662147	Intronic	CWC25
6	29877617	0.0700327	C	T	rs2524032	Intergenic	HLA-H,HCG4B
16	90013643	0.0699971	T	C	rs11641286	Intergenic	TUBB3,DEF8
16	89992238	0.0699577	C	G	rs12596146	Intronic	TUBB3
16	89992072	0.0699577	G	T	rs12600051	Intronic	TUBB3
16	89991963	0.0699577	C	T	rs62052213	Intronic	TUBB3
16	89991895	0.0699577	C	T	rs61356367	Intronic	TUBB3
5	173695441	0.0698646	T	C	rs4254927	Intergenic	HMP19,LINC01411
5	23264133	0.0698642	A	G	rs79098710	Intergenic	CDH12,PRDM9
6	32428808	0.0698505	A	G	rs142957802	Intergenic	HLA-DRA,HLA-DRB5
17	30849576	0.0698067	A	G	rs73274291	Intronic	MYO1D
6	22693833	0.0697214	A	G	rs150676406	ncRNA_intronic	LOC105374972
14	106194461	0.0696307	G	A	rs8009444	Intergenic	ELK2AP,MIR4507
10	15155926	0.0693774	C	A	rs142403846	Intronic	NMT2
15	86471770	0.06923	T	C	rs75925856	Intergenic	MIR548AP,AGBL1
6	29943906	0.0691653	T	C	rs3823368	ncRNA_intronic	HCG9
6	29943832	0.0691653	T	C	rs2893999	ncRNA_intronic	HCG9
6	29940786	0.0691653	A	T	rs2394249	Intergenic	HLA-A,HCG9
6	29831675	0.0691558	T	G	rs117064884	Intergenic	ZNRD1ASP,HCP5B
6	135259371	0.0691217	G	A	rs4646873	Intronic	ALDH8A1
4	16467906	0.0691144	C	A	rs116965647	Intergenic	TAPT1-AS1,LDB2
6	29854849	0.0691011	G	T	rs1611604	Upstream	HLA-H
6	29812404	0.0690961	C	T	rs5013310	Intergenic	ZNRD1ASP,HCP5B
14	106219094	0.0690957	A	C	rs2145457	Intergenic	ELK2AP,MIR4507
14	106241700	0.0690695	G	C	rs2070636	Intergenic	ELK2AP,MIR4507
14	106091697	0.0690319	T	C	rs56210451	Intergenic	MIR8071-2,MIR8071-2
6	30453713	0.0689585	C	T	rs16897572	Intergenic	TRIM39-RPP21,HLA-E
19	54784936	0.0689276	C	T	rs448092	UTR5	LILRB2
3	195463099	0.0688919	A	G	rs2688442	Intergenic	MUC20,MUC4
6	29934891	0.0687522	A	G	rs3869062	Intergenic	HLA-A,HCG9
6	135391495	0.0687502	A	G	rs11752907	Intergenic	HBS1L,MYB
16	89960814	0.0687401	A	G	rs28630471	Intronic	TCF25
9	5256533	0.0687045	C	G	rs6476955	Intergenic	INSL4,RLN2
14	106258781	0.0686658	C	T	rs719482	Intergenic	ELK2AP,MIR4507
14	106242041	0.0686658	C	T	rs2753560	Intergenic	ELK2AP,MIR4507
6	29893462	0.0686589	T	G	rs1610753	ncRNA_exonic	HCG4B
14	106200232	0.0685631	G	A	rs28577986	Intergenic	ELK2AP,MIR4507
14	106200003	0.0685631	C	A	rs74093831	Intergenic	ELK2AP,MIR4507
3	195236513	0.0684751	G	A	rs79048765	Intergenic	ACAP2,PPP1R2
6	32035861	0.0683916	A	G	rs117689957	Intronic	TNXB
16	89957635	0.0683518	T	C	rs11642267	Intronic	TCF25
16	90013504	0.0683126	G	C	rs73277914	Intergenic	TUBB3,DEF8
11	36898712	0.0682904	A	G	rs7942019	Intergenic	C11orf74,LOC105376633
6	30065298	0.068283	A	C	rs9261395	Intergenic	RNF39,TRIM31
6	29814986	0.0682518	C	T	rs115460701	Intergenic	ZNRD1ASP,HCP5B
14	105977313	0.0682495	T	C	rs8014913	Intergenic	C14orf80,TMEM121
22	29895510	0.0682088	G	T	rs5763282	Intergenic	NEFH,THOC5
22	29895449	0.0682088	C	T	rs5752928	Intergenic	NEFH,THOC5
22	29893033	0.0682088	A	T	rs2348471	Intergenic	NEFH,THOC5
22	29891274	0.0682088	C	G	rs5763273	Intergenic	NEFH,THOC5
22	29890340	0.0682088	G	A	rs5763272	Intergenic	NEFH,THOC5
22	29890337	0.0682088	C	T	rs5752926	Intergenic	NEFH,THOC5
11	61525730	0.0681931	G	A	rs198476	Intronic	MYRF
1	213677080	0.0681219	A	G	rs12746075	Intergenic	RPS6KC1,PROX1-AS1
1	213673992	0.0681219	A	G	rs1371290	Intergenic	RPS6KC1,PROX1-AS1
1	213668898	0.0681219	A	C	rs12037264	Intergenic	RPS6KC1,PROX1-AS1
6	29961566	0.0681166	A	G	rs17180836	Intergenic	HCG9,ZNRD1ASP
6	29959640	0.0681166	A	T	rs16896851	Intergenic	HCG9,ZNRD1ASP
6	29949843	0.0681166	C	G	rs56149225	Intergenic	HCG9,ZNRD1ASP
6	29948941	0.0681166	G	A	rs3873291	Intergenic	HCG9,ZNRD1ASP
16	90011780	0.0679743	T	C	rs12599929	Intergenic	TUBB3,DEF8
3	195470731	0.0679152	T	A	rs712009	Intergenic	MUC20,MUC4
6	29908189	0.0678636	C	T	rs1655921	Intergenic	HCG4B,HLA-A
14	106030855	0.0678493	A	G	rs79851237	Intergenic	LOC105370697,MIR8071-2
6	29850550	0.0677978	C	G	rs146235176	Intergenic	HCP5B,HLA-H
6	29850111	0.0677978	G	C	rs62389328	Intergenic	HCP5B,HLA-H
6	29850102	0.0677978	G	A	rs62389327	Intergenic	HCP5B,HLA-H
6	29836825	0.0677978	C	T	rs56129366	Intergenic	ZNRD1ASP,HCP5B
6	29836817	0.0677978	C	T	rs56358953	Intergenic	ZNRD1ASP,HCP5B
6	29807775	0.0677978	A	C	rs55665721	Intergenic	ZNRD1ASP,HCP5B
19	54794098	0.0677359	G	C	rs397558	Intergenic	MIR4752,LILRA3
14	106195719	0.067689	G	C	rs7153315	Intergenic	ELK2AP,MIR4507
14	24047669	0.0676621	A	C	rs12889516	UTR5	JPH4
1	156737185	0.0676174	C	T	rs145127982	Upstream	PRCC
1	213678972	0.0675975	G	C	rs61833808	Intergenic	RPS6KC1,PROX1-AS1
19	54799083	0.067597	A	G	rs380267	Downstream	LILRA3
16	89952846	0.0675924	T	A	rs368565398	Intronic	TCF25
6	29938293	0.0675558	A	T	rs17186566	Intergenic	HLA-A,HCG9
6	29936106	0.0675558	A	C	rs17180107	Intergenic	HLA-A,HCG9
6	29935997	0.0675558	A	C	rs17180093	Intergenic	HLA-A,HCG9
6	29931646	0.0675558	T	C	rs56052321	Intergenic	HLA-A,HCG9
6	29930939	0.0675558	G	A	rs56262516	Intergenic	HLA-A,HCG9
6	29930460	0.0675558	T	C	rs62388661	Intergenic	HLA-A,HCG9
6	29930402	0.0675558	T	C	rs62388660	Intergenic	HLA-A,HCG9
6	29929324	0.0675558	T	C	rs17179992	Intergenic	HLA-A,HCG9
6	29928557	0.0675558	G	A	rs116174003	Intergenic	HLA-A,HCG9
6	29928188	0.0675558	G	A	rs55897388	Intergenic	HLA-A,HCG9
6	29927014	0.0675558	A	C	rs114905642	Intergenic	HLA-A,HCG9
6	29926415	0.0675558	C	A	rs115280716	Intergenic	HLA-A,HCG9
6	29926389	0.0675558	G	A	rs115200927	Intergenic	HLA-A,HCG9
6	29925877	0.0675558	G	A	rs62392216	Intergenic	HLA-A,HCG9
6	29925281	0.0675558	C	G	rs117485380	Intergenic	HLA-A,HCG9
6	29938736	0.0675172	C	T	rs17180227	Intergenic	HLA-A,HCG9
14	106251058	0.0674923	C	G	rs2725139	Intergenic	ELK2AP,MIR4507
14	106241999	0.0674923	G	T	rs2753559	Intergenic	ELK2AP,MIR4507
2	73335844	0.0674838	G	C	rs148381731	Intronic	RAB11FIP5
9	5257430	0.0674401	A	G	rs11506293	Intergenic	INSL4,RLN2
6	47315180	0.0673657	T	G	rs12198711	Intergenic	TNFRSF21,CD2AP
8	94073674	0.0673232	C	T	rs62519182	Intergenic	MIR8084,C8orf87
4	16477850	0.0672809	G	T	rs78058856	Intergenic	TAPT1-AS1,LDB2
6	135389753	0.0672526	C	T	rs77014212	Intergenic	HBS1L,MYB
6	29942489	0.0672007	C	T	rs62388723	Upstream	HCG9
20	16376869	0.0671822	G	A	rs11906447	Intronic	KIF16B
6	29812278	0.0671779	C	A	rs35787407	Intergenic	ZNRD1ASP,HCP5B
9	5258127	0.0671225	A	G	rs72703608	Intergenic	INSL4,RLN2
16	89994413	0.0670161	G	C	rs12598500	Intronic	TUBB3
7	76533839	0.0668821	A	G	rs185488450	Intergenic	LOC100133091,DTX2P1-UPK3BP1-PMS2P11
6	31181711	0.0668821	T	C	rs373671282	Intergenic	HCG27,HLA-C
6	31156902	0.0668821	T	A	rs187595105	Intergenic	PSORS1C3,HCG27
6	30889816	0.0668821	G	T	rs189316271	Intronic	VARS2
6	108704378	0.0668821	A	G	rs143729696	Intronic	AFG1L
6	108644259	0.0668821	G	A	rs146743462	Intronic	AFG1L
3	196445776	0.0668821	C	T	rs187050638	Intronic	PIGX
12	29648559	0.0668821	T	C	rs186849121	Intronic	OVCH1
3	195281956	0.0668759	T	G	rs77378723	Intergenic	PPP1R2,APOD
14	105844400	0.0668253	C	T	rs190993649	Intronic	PACS2
6	135386546	0.0668077	A	C	rs6911898	Intergenic	HBS1L,MYB
16	89975911	0.0667798	C	G	rs58534852	Intronic	TCF25
16	89941153	0.0667709	T	C	rs11640336	Intronic	TCF25
16	89940608	0.0667709	A	C	rs74542234	Intronic	TCF25
16	89939753	0.0667709	C	T	rs62056100	Upstream	TCF25
1	213679526	0.06673	T	C	rs1371289	Intergenic	RPS6KC1,PROX1-AS1
1	213673691	0.06673	A	G	rs10864048	Intergenic	RPS6KC1,PROX1-AS1
16	90008568	0.0666928	A	C	rs7197627	Intergenic	TUBB3,DEF8
16	89985940	0.0666928	G	A	rs2228479	Exonic	MC1R
16	89981960	0.0666928	G	A	rs62052212	Intergenic	TCF25,MC1R
22	34154020	0.0666857	C	T	rs2283940	Intronic	LARGE1
5	23303585	0.066667	A	T	rs117034172	Intergenic	CDH12,PRDM9
11	61711475	0.0665855	T	G	rs2521572	Intergenic	RAB3IL1,BEST1
4	141562075	0.0665108	G	A	rs78588709	Intronic	TBC1D9
4	141561949	0.0665108	C	T	rs80259784	Intronic	TBC1D9
4	141561714	0.0665108	G	T	rs80232953	Intronic	TBC1D9
4	141558694	0.0665108	C	G	rs78482742	Intronic	TBC1D9
3	195272207	0.0664766	A	G	rs1532291	Intergenic	PPP1R2,APOD
3	195262481	0.0664766	A	C	rs75082104	Intronic	PPP1R2
3	195259206	0.0664766	G	T	rs74470415	Intronic	PPP1R2
3	195253881	0.0664766	G	A	rs117580811	Intronic	PPP1R2
3	195248787	0.0664766	G	A	rs75935408	Intronic	PPP1R2
3	195248351	0.0664766	T	A	rs76496924	Intronic	PPP1R2
3	195248350	0.0664766	G	A	rs76557701	Intronic	PPP1R2
3	195198704	0.0664766	G	C	rs78531218	Intergenic	ACAP2,PPP1R2
3	195198165	0.0664766	C	T	rs114410421	Intergenic	ACAP2,PPP1R2
16	54677292	0.0664611	A	G	rs7193843	Intergenic	LINC02140,LOC101927480
3	195281953	0.0663907	T	G	rs1815050	Intergenic	PPP1R2,APOD
19	3021142	0.0663829	C	G	rs8106924	Intronic	TLE2
9	8767416	0.0663783	G	A	rs138606282	Intronic	PTPRD
16	90011255	0.0663421	T	C	rs13338472	Intergenic	TUBB3,DEF8
20	16384576	0.0663357	G	C	rs4814490	Intronic	KIF16B
9	81254538	0.066196	T	C	rs2106804	Intergenic	PSAT1,LOC101927450
22	29903117	0.0661855	T	C	rs6006177	Intergenic	NEFH,THOC5
22	29902920	0.0661855	G	A	rs76116255	Intergenic	NEFH,THOC5
22	29902382	0.0661855	C	A	rs5763288	Intergenic	NEFH,THOC5
22	29902129	0.0661855	A	G	rs5997485	Intergenic	NEFH,THOC5
22	29902037	0.0661855	C	T	rs6006176	Intergenic	NEFH,THOC5
22	29900963	0.0661855	T	C	rs5752932	Intergenic	NEFH,THOC5
22	29900513	0.0661855	G	T	rs5763285	Intergenic	NEFH,THOC5
22	29892779	0.0661855	C	T	rs756630	Intergenic	NEFH,THOC5
6	135272356	0.0660178	A	T	rs4346862	Intergenic	ALDH8A1,HBS1L
6	135271886	0.0660178	C	T	rs4646869	Upstream	ALDH8A1
10	31444357	0.065984	G	A	rs7096942	Intergenic	ZNF438,LOC101929352
20	40888123	0.0658743	C	T	rs117563393	Intronic	PTPRT
20	40829099	0.0658743	G	A	rs186994338	Intronic	PTPRT
11	24046743	0.0658743	A	T	rs191972309	Intergenic	MIR8054,LUZP2
9	5262607	0.0658553	C	T	rs2381215	Intergenic	INSL4,RLN2
9	5262349	0.0658553	A	G	rs12351715	Intergenic	INSL4,RLN2
3	195198382	0.0657983	C	T	rs2686443	Intergenic	ACAP2,PPP1R2
6	96921017	0.0657574	G	A	rs144445588	Intergenic	FUT9,UFL1
6	96915043	0.0657574	A	G	rs12662530	Intergenic	FUT9,UFL1
6	96908898	0.0657574	G	A	rs140366425	Intergenic	FUT9,UFL1
3	195262779	0.0657008	G	A	rs74944698	Intronic	PPP1R2
3	2019638	0.0656589	G	T	rs117027400	Intergenic	CNTN6,CNTN4
15	87298505	0.0656268	A	C	rs79481743	Intronic	AGBL1
6	29941011	0.0656042	C	T	rs56289102	Intergenic	HLA-A,HCG9
14	106269737	0.0656042	G	C	rs12434980	Intergenic	ELK2AP,MIR4507
9	5249364	0.0654874	A	G	rs1853221	Intergenic	INSL4,RLN2
9	5248827	0.0654874	G	A	rs10975027	Intergenic	INSL4,RLN2
9	5248768	0.0654874	C	T	rs11790680	Intergenic	INSL4,RLN2
20	753310	0.0654369	G	A	rs6117562	Intergenic	SLC52A3,FAM110A
22	29897821	0.0654189	A	T	rs201001789	Intergenic	NEFH,THOC5
11	61521621	0.0654156	G	A	rs198464	ncRNA_exonic	DKFZP434K028
2	214976563	0.0653383	A	T	rs140056649	Intronic	SPAG16
6	135344378	0.0653232	C	T	rs9376081	Intronic	HBS1L
14	57489182	0.0652406	A	T	rs141039031	Intergenic	OTX2-AS1,EXOC5
6	31313972	0.065237	G	A	rs2854004	Intergenic	HLA-C,HLA-B
6	30445476	0.0651934	G	A	rs12174433	Intergenic	TRIM39-RPP21,HLA-E
6	30443329	0.0651934	A	C	rs9404933	Intergenic	TRIM39-RPP21,HLA-E
6	30441193	0.0651934	A	G	rs77072171	Intergenic	TRIM39-RPP21,HLA-E
6	30436780	0.0651934	A	T	rs12176594	Intergenic	TRIM39-RPP21,HLA-E
16	89942781	0.0651758	G	A	rs62056103	Intronic	TCF25
16	90007025	0.0651368	A	G	rs11640500	Intergenic	TUBB3,DEF8
16	89976329	0.0651368	G	T	rs9931722	Intronic	TCF25
16	89958538	0.0651368	G	A	rs11647174	Intronic	TCF25
16	89957169	0.0651368	T	G	rs12596492	Intronic	TCF25
22	34160426	0.0651143	A	T	rs2283942	Intronic	LARGE1
22	34157526	0.0651143	G	A	rs16992986	UTR5	LARGE1
16	90007907	0.0650979	C	G	rs78971867	Intergenic	TUBB3,DEF8
16	89982358	0.0650979	G	A	rs3212346	Intergenic	TCF25,MC1R
16	89979851	0.0650979	C	A	rs2270459	Intergenic	TCF25,MC1R
10	31443991	0.0649465	T	C	rs12413455	Intergenic	ZNF438,LOC101929352
9	5254927	0.0648246	G	A	rs4500135	Intergenic	INSL4,RLN2
6	5722910	0.0647935	C	G	rs9405866	Intronic	FARS2
16	90004513	0.064775	G	A	rs11642080	Intergenic	TUBB3,DEF8
16	90003359	0.064775	G	A	rs4534840	Downstream	TUBB3
4	177838673	0.0647555	A	G	rs2574908	Intergenic	VEGFC,NEIL3
7	44186307	0.0647159	A	G	rs186758907	Intronic	GCK
7	39379431	0.0647159	G	T	rs80127606	Exonic	POU6F2
7	156955449	0.0647159	T	C	rs187100551	Intronic	UBE3C
6	31090287	0.0647159	T	G	rs183906779	Intronic	PSORS1C1
6	31001009	0.0647159	A	G	rs191087306	Intronic	MUC22
3	85391923	0.0647159	A	G	rs189849729	Intronic	CADM2
17	34974689	0.0647159	T	C	rs9330240	Intergenic	MRM1,LOC102723471
16	88511293	0.0647159	A	G	rs368752502	Intergenic	ZNF469,ZFPM1
14	42726089	0.0647159	C	T	rs148737367	Intergenic	LRFN5,NONE
16	90011080	0.064696	C	T	rs13331218	Intergenic	TUBB3,DEF8
9	81253945	0.0646456	T	C	rs7875186	Intergenic	PSAT1,LOC101927450
4	141553791	0.0645516	G	A	rs74707656	Intronic	TBC1D9
3	195279410	0.0644818	C	T	rs140278593	Intergenic	PPP1R2,APOD
6	29685450	0.0644816	C	A	rs9258156	Intergenic	ZFP57,HLA-F
15	53627413	0.0644524	G	T	rs11070974	Intergenic	LINC02490,WDR72
20	16389445	0.0644081	G	A	rs59212194	Intronic	KIF16B
20	16385323	0.0644081	G	A	rs3746785	Intronic	KIF16B
16	90012293	0.0643842	C	G	rs62052220	Intergenic	TUBB3,DEF8
6	31496778	0.0643713	C	G	rs9394074	UTR5	MCCD1
19	6151106	0.0643713	C	G	rs142191534	Intronic	ACSBG2
11	61521318	0.0643511	G	A	rs198465	Intronic	MYRF
19	54800500	0.0643361	A	G	rs367070	Intronic	LILRA3
14	106113065	0.0643112	C	T	rs55717747	Intergenic	MIR8071-2,ELK2AP
9	5265048	0.0642946	T	C	rs7041547	Intergenic	INSL4,RLN2
7	56370389	0.0642533	A	T	rs201731416	Intergenic	NUPR2,LOC650226
6	29831657	0.0641745	G	T	rs62391663	Intergenic	ZNRD1ASP,HCP5B
6	29828316	0.0641745	G	A	rs17185692	Intergenic	ZNRD1ASP,HCP5B
6	29822726	0.0641745	G	A	rs61162280	Intergenic	ZNRD1ASP,HCP5B
6	29822200	0.0641745	G	T	rs77003338	Intergenic	ZNRD1ASP,HCP5B
6	29821683	0.0641745	G	A	rs17179277	Intergenic	ZNRD1ASP,HCP5B
6	29821439	0.0641745	C	T	rs17185636	Intergenic	ZNRD1ASP,HCP5B
6	29821221	0.0641745	G	A	rs17179213	Intergenic	ZNRD1ASP,HCP5B
6	29821018	0.0641745	G	T	rs17185580	Intergenic	ZNRD1ASP,HCP5B
6	29820977	0.0641745	C	T	rs17179199	Intergenic	ZNRD1ASP,HCP5B
4	72163134	0.0641693	T	C	rs930754	Intronic	SLC4A4
8	86378134	0.0641575	C	A	rs16913878	Intronic	CA2
8	86376401	0.0641575	G	C	rs142405644	ncRNA_intronic	CA3-AS1
8	86358107	0.0641575	G	T	rs75036033	ncRNA_intronic	CA3-AS1
8	86353250	0.0641575	G	T	rs79040023	Intronic	CA3
8	86333132	0.0641575	A	G	rs143878356	Intergenic	CA1,CA3
5	7560568	0.0641575	A	C	rs117892616	Intronic	ADCY2
6	135263557	0.0641289	C	A	rs3813342	Exonic	ALDH8A1
6	135262747	0.0641289	C	T	rs111944555	Intronic	ALDH8A1
6	135255036	0.0640921	G	A	rs12663961	Intronic	ALDH8A1
9	27766935	0.0640643	G	A	rs13285322	Intergenic	C9orf72,LINGO2
18	66717643	0.0640553	C	G	rs116867977	Intronic	CCDC102B
1	245692111	0.0640553	G	A	rs150228470	Intronic	KIF26B
20	40208900	0.0640494	G	A	rs78420563	Intronic	CHD6
22	29894210	0.0639927	A	G	rs5752927	Intergenic	NEFH,THOC5
16	89962635	0.0639114	C	A	rs75110337	Intronic	TCF25
16	89959805	0.0639114	G	C	rs7199685	Intronic	TCF25
6	97050263	0.0639082	A	G	rs17056756	Intronic	FHL5
6	135342056	0.0638949	T	C	rs76146891	Intronic	HBS1L
9	5249020	0.0638772	G	T	rs10975028	Intergenic	INSL4,RLN2
16	89974733	0.0638463	C	T	rs114335836	Intronic	TCF25
4	16477023	0.0637315	T	C	rs117667591	Intergenic	TAPT1-AS1,LDB2
6	30003938	0.0636982	A	C	rs148909949	ncRNA_intronic	ZNRD1ASP
14	24672687	0.0636982	C	G	rs116936634	Intergenic	TM9SF1,TSSK4
9	81294157	0.0636908	G	T	rs9314674	Intergenic	PSAT1,LOC101927450
7	47673353	0.0636884	C	T	rs144880218	Intergenic	LINC01447,C7orf65
17	73597544	0.0636622	A	G	rs11871553	Exonic	MYO15B
10	14585328	0.0636439	T	C	rs17155451	Intronic	FAM107B
10	14568967	0.0636439	G	C	rs139321514	Intronic	FAM107B
7	44136966	0.063615	G	A	rs189140046	Intergenic	POLM,AEBP1
2	17432081	0.063615	C	T	rs183015846	Intergenic	FAM49A,RAD51AP2
2	133995981	0.063615	A	G	rs190055504	Intronic	NCKAP5
12	27621637	0.063615	G	A	rs117221083	Intronic	SMCO2
2	213717875	0.0635805	G	A	rs58039911	Intergenic	LINC01878,MIR4776-2
17	73602518	0.0635579	C	T	rs11652888	Intronic	MYO15B
16	90007108	0.0635276	A	G	rs62052216	Intergenic	TUBB3,DEF8
16	90005581	0.0635276	T	C	rs4785743	Intergenic	TUBB3,DEF8
16	89995088	0.0634888	G	A	rs4586435	Intronic	TUBB3
17	73590331	0.0634765	A	T	rs62089228	Intronic	MYO15B
11	36900483	0.0634661	A	G	rs4418781	Intergenic	C11orf74,LOC105376633
6	148690490	0.0634306	A	T	rs77730516	Intronic	SASH1
17	36996478	0.0634306	G	A	rs141194888	Intronic	C17orf98
17	36994125	0.0634306	C	T	rs150755176	Intronic	C17orf98
9	5224676	0.06331	T	G	rs60768043	Intergenic	INSL6,INSL4
8	135322283	0.0632814	A	G	rs189721872	Intergenic	LOC101927822,ZFAT
3	97460543	0.0632814	G	C	rs16838931	Intronic	EPHA6
17	70114834	0.0632814	G	A	rs143495226	ncRNA_intronic	SOX9-AS1
17	30869784	0.0632814	C	A	rs150460577	Intronic	MYO1D
17	30855682	0.0632814	A	G	rs116051963	Intronic	MYO1D
17	30853113	0.0632814	T	G	rs114040842	Intronic	MYO1D
17	30852727	0.0632814	T	C	rs117769171	Intronic	MYO1D
17	30852705	0.0632814	C	T	rs148024141	Intronic	MYO1D
6	29920410	0.0632659	C	T	rs1655911	Intergenic	HLA-A,HCG9
6	29918072	0.0632659	C	T	rs1632877	Intergenic	HLA-A,HCG9
6	29916368	0.0632659	G	T	rs1632882	Intergenic	HLA-A,HCG9
6	29915102	0.0632659	G	A	rs2517724	Intergenic	HLA-A,HCG9
6	29914767	0.0632659	T	C	rs2571385	Intergenic	HLA-A,HCG9
6	29913639	0.0632659	A	G	rs2975052	UTR3	HLA-A
6	29909797	0.0632659	C	T	rs3129022	Upstream	HLA-A
6	29907331	0.0632659	C	T	rs3132690	Intergenic	HCG4B,HLA-A
6	135529211	0.0632565	T	A	rs10457633	Intronic	MYB
19	8540424	0.0632428	T	C	rs184227519	Intronic	HNRNPM
16	89941438	0.0632329	T	C	rs62056102	Intronic	TCF25
18	6450339	0.0632141	C	A	rs4335845	Intergenic	L3MBTL4,LINC01387
9	27724648	0.0632088	C	A	rs374097011	Intergenic	C9orf72,LINGO2
6	30054843	0.0632088	A	G	rs139534561	Intergenic	RNF39,TRIM31
4	89795729	0.0632088	G	T	rs188906063	Intronic	FAM13A
3	132055396	0.0632088	A	C	rs55832174	Intronic	ACPP
3	132053754	0.0632088	A	T	rs73001167	Intronic	ACPP
3	132052808	0.0632088	A	G	rs73001165	Intronic	ACPP
3	132052499	0.0632088	C	T	rs73001161	Intronic	ACPP
12	32912135	0.0632088	G	A	rs138474725	Intergenic	YARS2,PKP2
12	32846930	0.0632088	T	C	rs151145223	Intronic	DNM1L
10	63894827	0.0632088	G	C	rs138178584	Intergenic	ARID5B,RTKN2
14	106119126	0.0632008	A	G	rs57346055	Intergenic	MIR8071-2,ELK2AP
16	90012231	0.0631541	C	T	rs77463543	Intergenic	TUBB3,DEF8
3	96306861	0.0629861	A	T	rs145983269	Intergenic	MIR8060,EPHA6
21	43362204	0.0629861	T	C	rs56908131	Intronic	C2CD2
21	43362203	0.0629861	G	A	rs59312488	Intronic	C2CD2
12	42374387	0.0629861	T	C	rs117452020	Intergenic	LINC02400,GXYLT1
9	5221818	0.0629653	C	T	rs4142064	Intergenic	INSL6,INSL4
3	127898606	0.0628796	G	A	rs116965017	Intronic	EEFSEC
3	127864836	0.0628796	C	T	rs147106795	Intronic	RUVBL1
12	42597168	0.0628796	T	C	rs147653032	Intronic	YAF2
5	3300916	0.0628795	T	C	rs376424110	Intergenic	LINC01377,LINC01019
5	3271525	0.0628795	C	G	rs189230440	Intergenic	LINC01377,LINC01019
5	3266457	0.0628795	C	G	rs372862903	Intergenic	LINC01377,LINC01019
5	3263415	0.0628795	A	G	rs188349401	Intergenic	LINC01377,LINC01019
5	3255063	0.0628795	G	C	rs185827406	Intergenic	LINC01377,LINC01019
3	195611294	0.0628795	A	G	rs189326195	Intronic	TNK2
20	57711731	0.0628795	A	G	rs371834403	Intergenic	SLMO2-ATP5E,ZNF831
20	57650112	0.0628795	A	T	rs190700537	Intergenic	SLMO2-ATP5E,ZNF831
20	264764	0.0628795	C	A	rs6046931	Intronic	C20orf96
20	263845	0.0628795	G	A	rs73572431	Intronic	C20orf96
20	263011	0.0628795	T	G	rs7268073	Intronic	C20orf96
15	75903694	0.0628795	C	T	.	Intronic	SNUPN
10	12821821	0.0628795	A	G	rs186469209	Intronic	CAMK1D
16	90008928	0.0628311	C	A	rs79886664	Intergenic	TUBB3,DEF8
16	90010071	0.0627911	C	T	rs79670441	Intergenic	TUBB3,DEF8
6	31315270	0.0627478	C	T	rs9265951	Intergenic	HLA-C,HLA-B
9	81255459	0.0627196	C	A	rs6559400	Intergenic	PSAT1,LOC101927450
9	5226484	0.062673	G	A	rs7036833	Intergenic	INSL6,INSL4
6	135262976	0.062605	T	A	rs72564647	Intronic	ALDH8A1
6	135258010	0.062605	T	G	rs2235263	Intronic	ALDH8A1
6	135255901	0.062605	A	G	rs6569981	Intronic	ALDH8A1
6	135248689	0.062605	T	A	rs2294318	Intronic	ALDH8A1
19	54792079	0.0625697	G	T	rs431420	Intergenic	MIR4752,LILRA3
1	179158781	0.0625606	A	G	rs34535070	Intronic	ABL2
4	72164186	0.0625498	C	T	rs2602054	Intronic	SLC4A4
4	72159126	0.0625498	C	A	rs2579341	Intronic	SLC4A4
4	72158767	0.0625498	C	A	rs111583239	Intronic	SLC4A4
4	72158126	0.0625498	G	A	rs16846229	Intronic	SLC4A4
4	72154625	0.0625498	T	C	rs12640827	Intronic	SLC4A4
14	106110966	0.0625481	C	T	rs11557955	Intergenic	MIR8071-2,ELK2AP
2	49869276	0.0625357	T	G	rs74939030	Intergenic	FSHR,NRXN1
6	29898679	0.0625031	A	G	rs2517743	Intergenic	HCG4B,HLA-A
20	16390257	0.0624949	T	A	rs11906365	Intronic	KIF16B
3	195197351	0.0624907	C	T	rs116372147	Intergenic	ACAP2,PPP1R2
6	29899076	0.0624235	G	T	rs4087723	Intergenic	HCG4B,HLA-A
6	135369692	0.0624164	G	A	rs80158359	Intronic	HBS1L
6	135360046	0.0624164	C	T	rs9376084	Intronic	HBS1L
6	135358916	0.0624164	G	A	rs9373121	Exonic	HBS1L
6	135356469	0.0624164	T	C	rs11756749	Intronic	HBS1L
6	135351720	0.0624164	G	A	rs9376083	Intronic	HBS1L
9	5254224	0.0623848	T	A	rs12349113	Intergenic	INSL4,RLN2
6	97066840	0.0623808	T	A	rs79278273	Downstream	FHL5
9	5262567	0.062369	C	T	rs10975033	Intergenic	INSL4,RLN2
11	61573540	0.0623261	C	T	rs4564341	Intronic	FADS1
3	85362101	0.0622972	T	C	rs2290338	Intronic	CADM2
6	33546825	0.0622808	T	C	rs210141	Intronic	BAK1
4	72148044	0.062227	C	G	rs112084159	Intronic	SLC4A4
22	29898191	0.0622221	A	G	rs6006170	Intergenic	NEFH,THOC5
9	110886840	0.0622173	C	T	rs548980	Intergenic	KLF4,ACTL7B
9	110882980	0.0622173	C	T	rs680138	Intergenic	KLF4,ACTL7B
11	38111690	0.0622173	C	G	rs74547358	Intergenic	LOC105376633,LOC103312105
6	31313292	0.0621958	C	G	rs9265891	Intergenic	HLA-C,HLA-B
6	29843092	0.0621764	T	A	rs56148555	Intergenic	HCP5B,HLA-H
6	30446871	0.0621327	T	C	rs74223639	Intergenic	TRIM39-RPP21,HLA-E
6	32674329	0.0620943	G	A	rs9275511	Intergenic	HLA-DQB1,HLA-DQA2
11	62148896	0.0620777	T	C	rs77526635	Intronic	ASRGL1
16	89948397	0.0620592	G	A	rs8061025	Intronic	TCF25
16	89972416	0.0620205	C	A	rs2270460	Intronic	TCF25
16	89961597	0.0620205	T	C	rs7191836	Intronic	TCF25
16	89961593	0.0620205	A	G	rs7186976	Intronic	TCF25
6	31314106	0.0620118	C	G	rs3016018	Intergenic	HLA-C,HLA-B
6	135280262	0.061994	T	C	rs7767201	Intergenic	ALDH8A1,HBS1L
16	89987201	0.0619818	A	G	rs3212371	UTR3	MC1R
16	89986760	0.0619818	A	G	rs3212369	UTR3	MC1R
16	89986608	0.0619818	A	G	rs2228478	Exonic	MC1R
16	89975638	0.0619818	A	G	rs1137042	Intronic	TCF25
16	89975572	0.0619818	A	G	rs57492102	Intronic	TCF25
16	89975555	0.0619818	G	C	rs62052189	Intronic	TCF25
16	89975496	0.0619818	G	A	rs57940434	Intronic	TCF25
16	89965055	0.0619818	G	A	rs11648433	Exonic	TCF25
4	72259181	0.0619595	G	A	rs4694393	Intronic	SLC4A4
16	90007992	0.0619431	C	G	rs77458649	Intergenic	TUBB3,DEF8
6	29913947	0.0618898	T	C	rs1655896	Downstream	HLA-A
3	84701828	0.0618781	C	A	rs183861636	ncRNA_intronic	LINC00971
6	33547430	0.0618747	G	A	rs210144	Intronic	BAK1
3	148096	0.0618204	G	A	rs77881564	Intergenic	LINC01986,CHL1-AS2
3	148087	0.0618204	G	A	rs79113776	Intergenic	LINC01986,CHL1-AS2
21	46932383	0.0618184	G	A	rs8199	UTR3	COL18A1
11	91746538	0.0618036	T	G	rs35044468	Intergenic	DISC1FP1,FAT3
4	181087518	0.0617986	A	G	rs80213694	Intergenic	NONE,LINC00290
6	32824903	0.0617223	G	A	rs118017310	Intronic	PSMB9
3	195276801	0.0616972	C	T	rs79977757	Intergenic	PPP1R2,APOD
3	195274393	0.0616972	G	A	rs140441723	Intergenic	PPP1R2,APOD
16	90031427	0.0616762	T	A	rs11641675	Intronic	DEF8
16	90031419	0.0616762	G	A	rs11645183	Intronic	DEF8
6	29815787	0.0616551	C	T	rs6922901	Intergenic	ZNRD1ASP,HCP5B
9	5244356	0.0616523	C	G	rs10283467	Intergenic	INSL4,RLN2
16	90042268	0.061637	C	T	rs11643495	ncRNA_intronic	AFG3L1P
16	90008296	0.061637	T	C	rs11644157	Intergenic	TUBB3,DEF8
9	5244708	0.0616147	C	A	rs10283473	Intergenic	INSL4,RLN2
3	182448278	0.0616044	C	G	rs2700850	Intergenic	LINC01995,ATP11B
16	89998157	0.0615977	G	A	rs62052214	Intronic	TUBB3
16	89976224	0.0615977	G	A	rs11644804	Intronic	TCF25
17	73590817	0.0615757	C	T	rs2305524	Exonic	MYO15B
17	73589167	0.0615757	A	C	rs820247	Intronic	MYO15B
14	106050432	0.0615716	C	T	rs61983352	Intergenic	LOC105370697,MIR8071-2
13	99402654	0.0615668	C	T	rs9557038	Intronic	SLC15A1
6	30444117	0.0614193	G	A	rs78311904	Intergenic	TRIM39-RPP21,HLA-E
14	106070096	0.0613916	G	T	rs4983455	Intergenic	LOC105370697,MIR8071-2
14	106175202	0.0613282	T	C	rs7494172	Intergenic	ELK2AP,MIR4507
19	54790483	0.0613038	C	T	rs377556	Intergenic	MIR4752,LILRA3
6	33549098	0.0612513	A	G	rs210146	Intergenic	BAK1,GGNBP1
3	195458723	0.0611863	G	A	rs2688476	Intronic	MUC20
6	135249046	0.0611398	G	C	rs4646877	Intronic	ALDH8A1
6	135257543	0.0611032	G	C	rs2235261	Intronic	ALDH8A1
16	89892080	0.061102	A	G	rs62054251	Intergenic	FANCA,SPIRE2
16	89892071	0.061102	C	T	rs62054224	Intergenic	FANCA,SPIRE2
16	89890515	0.061102	C	G	rs11639566	Intergenic	FANCA,SPIRE2
2	63365468	0.0610651	T	C	rs144020670	Intronic	WDPCP
6	135322744	0.0609937	C	T	rs9402674	Intronic	HBS1L
6	135322329	0.0609937	A	C	rs9373120	Intronic	HBS1L
6	135317789	0.0609937	T	C	rs9402671	Intronic	HBS1L
6	135315398	0.0609937	C	T	rs9376080	Intronic	HBS1L
6	135314283	0.0609937	C	T	rs9376079	Intronic	HBS1L
6	135314070	0.0609937	G	A	rs9376078	Intronic	HBS1L
6	135312723	0.0609937	A	G	rs9399132	Intronic	HBS1L
6	135309131	0.0609937	T	C	rs9399130	Intronic	HBS1L
6	135307485	0.0609937	T	G	rs4376364	Intronic	HBS1L
6	135305304	0.0609937	T	C	rs12525425	Intronic	HBS1L
6	135303356	0.0609937	A	G	rs12526072	Intronic	HBS1L
6	135299368	0.0609937	T	C	rs9376076	Intronic	HBS1L
6	135296835	0.0609937	T	C	rs9373118	Intronic	HBS1L
6	135293142	0.0609937	G	A	rs76917868	Intronic	HBS1L
6	135286230	0.0609937	T	C	rs11549504	UTR3	HBS1L
9	5261324	0.0609934	A	G	rs6476957	Intergenic	INSL4,RLN2
6	135287413	0.0609585	A	T	rs9402669	Intronic	HBS1L
4	72155667	0.0609571	T	C	rs16846228	Intronic	SLC4A4
4	72152728	0.0609571	A	G	rs73826229	Intronic	SLC4A4
4	72152514	0.0609571	C	T	rs16846223	Intronic	SLC4A4
9	5259722	0.0609568	C	T	rs7848416	Intergenic	INSL4,RLN2
16	89508541	0.0609016	A	G	rs142991632	ncRNA_intronic	LOC101927817
9	5266200	0.0608848	C	T	rs62554837	Intergenic	INSL4,RLN2
16	6224425	0.0608623	G	A	rs9924050	Intronic	RBFOX1
13	26534333	0.0608561	G	A	rs11618503	Intronic	ATP8A2
9	5263058	0.0608462	G	A	rs2181115	Intergenic	INSL4,RLN2
16	89962394	0.0608254	A	G	rs2293586	Intronic	TCF25
1	24805554	0.0607998	C	T	rs148738457	Intergenic	NIPAL3,RCAN3AS
4	72303549	0.0607906	G	A	rs7696669	Intronic	SLC4A4
4	72288762	0.0607906	A	G	rs77763502	Intronic	SLC4A4
4	72282753	0.0607906	G	A	rs6854303	Intronic	SLC4A4
4	72277027	0.0607906	G	A	rs10016762	Intronic	SLC4A4
14	106135632	0.0607755	A	G	rs8015375	Downstream	ELK2AP
4	72264128	0.0607629	A	T	rs4694394	Intronic	SLC4A4
6	31315312	0.060754	A	G	rs9265953	Intergenic	HLA-C,HLA-B
6	135264294	0.0607445	C	A	rs6919309	Intronic	ALDH8A1
6	135269187	0.0607074	C	A	rs9389246	Intronic	ALDH8A1
6	135269065	0.0607074	T	A	rs9402667	Intronic	ALDH8A1
6	135268272	0.0607074	A	G	rs9402666	Intronic	ALDH8A1
6	135268196	0.0607074	A	G	rs9402665	Intronic	ALDH8A1
6	135265649	0.0607074	A	G	rs9389245	Intronic	ALDH8A1
6	135262502	0.0607074	G	A	rs72564645	Intronic	ALDH8A1
7	134996425	0.0605745	G	T	rs141493228	Intergenic	STRA8,CNOT4
16	27049590	0.0605745	T	C	rs74249443	Intergenic	HS3ST4,C16orf82
6	135277037	0.0605647	C	A	rs9389247	Intergenic	ALDH8A1,HBS1L
3	195465404	0.0605538	C	G	rs2641727	Intergenic	MUC20,MUC4
3	195460550	0.0605538	G	A	rs2251330	Downstream	MUC20
16	90023405	0.0605373	C	A	rs11641639	Intronic	DEF8
16	89943214	0.0605373	A	G	rs58384581	Intronic	TCF25
3	195461408	0.0605282	G	C	rs903195	Downstream	MUC20
3	195460583	0.0605282	A	G	rs2251333	Downstream	MUC20
3	195460582	0.0605282	C	T	rs2251332	Downstream	MUC20
9	5244058	0.0605222	A	C	rs7023639	Intergenic	INSL4,RLN2
9	5243736	0.0605222	T	C	rs10118267	Intergenic	INSL4,RLN2
6	29815754	0.060519	A	G	rs9258566	Intergenic	ZNRD1ASP,HCP5B
6	29813682	0.060519	A	G	rs3873260	Intergenic	ZNRD1ASP,HCP5B
8	5153746	0.0605043	C	T	rs11776067	Intergenic	CSMD1,LOC100287015
16	89961661	0.0604987	G	A	rs7184960	Intronic	TCF25
16	89959647	0.0604987	A	G	rs7196840	Intronic	TCF25
16	89957815	0.0604987	A	G	rs4287569	Intronic	TCF25
16	89954651	0.0604987	C	G	rs8046062	Intronic	TCF25
16	89954138	0.0604987	G	C	rs9922515	Intronic	TCF25
16	89953066	0.0604987	G	A	rs8058639	Intronic	TCF25
9	5253153	0.0604851	G	T	rs10975031	Intergenic	INSL4,RLN2
16	89965988	0.0604601	T	G	rs11646270	Intronic	TCF25
16	89963289	0.0604601	C	G	rs62052180	Intronic	TCF25
9	5262911	0.0604573	A	G	rs2146041	Intergenic	INSL4,RLN2
19	34726844	0.0604344	A	G	rs754392	Intergenic	LSM14A,KIAA0355
5	10216350	0.060422	T	C	rs11746374	Intergenic	LINC02112,FAM173B
16	90025640	0.0604215	G	C	rs8166	Exonic	DEF8
15	98174161	0.0604071	C	T	rs288434	Intergenic	LOC101927310,LINC00923
16	28559363	0.0603726	C	A	rs4788079	Intergenic	NUPR1,SGF29
6	33547440	0.0603428	G	C	rs210145	Intronic	BAK1
11	61937171	0.0603166	G	A	rs75986673	Intergenic	INCENP,SCGB1D1
11	62025454	0.0602962	C	T	rs77263655	Intergenic	SCGB1D2,SCGB2A2
7	24204259	0.0602387	G	A	rs117160447	Intergenic	STK31,NPY
11	63319993	0.0602387	G	T	rs143825439	Downstream	HRASLS2
3	195262388	0.0601979	T	C	rs823509	Intronic	PPP1R2
3	195198665	0.0601979	G	C	rs2641368	Intergenic	ACAP2,PPP1R2
3	195198662	0.0601979	A	G	rs2686444	Intergenic	ACAP2,PPP1R2
3	195197958	0.0601979	C	T	rs1873968	Intergenic	ACAP2,PPP1R2
16	89946649	0.0601834	C	A	rs12930056	Intronic	TCF25
6	30073195	0.0601827	A	C	rs3132680	ncRNA_intronic	TRIM31-AS1
6	30071110	0.06015	T	C	rs2240070	UTR3	TRIM31
16	89950901	0.0601442	G	A	rs62052174	Intronic	TCF25
16	89949000	0.0601442	G	C	rs34272502	Intronic	TCF25
16	89948985	0.0601442	A	G	rs34604714	Intronic	TCF25
16	89946682	0.0601442	A	G	rs12930606	Intronic	TCF25
16	89945369	0.0601442	G	A	rs12919804	Intronic	TCF25
6	30396681	0.0601348	G	T	rs1264531	Intergenic	TRIM39-RPP21,HLA-E
16	89947203	0.0601051	G	A	rs62052168	Intronic	TCF25
6	29786346	0.0600995	C	T	rs113998437	Intergenic	LOC554223,HLA-G
6	29762639	0.0600995	A	T	rs55791644	ncRNA_intronic	LOC554223
6	29745211	0.0600995	A	G	rs62394670	Intergenic	IFITM4P,HCG4
9	5239549	0.0600961	G	A	rs10975023	Intergenic	INSL4,RLN2
3	195529118	0.0600832	T	C	rs2688482	Intronic	MUC4
16	89980158	0.060066	A	G	rs62052210	Intergenic	TCF25,MC1R
16	89972532	0.060066	A	C	rs11862382	Intronic	TCF25
16	89969567	0.060066	A	T	rs62052186	Intronic	TCF25
22	29900669	0.0600299	A	T	rs5997484	Intergenic	NEFH,THOC5
14	106094912	0.0600095	C	A	rs28572080	Intergenic	MIR8071-2,MIR8071-2
19	56696094	0.0599892	T	C	rs62120819	Intronic	GALP
22	29899724	0.0599855	A	G	rs5763284	Intergenic	NEFH,THOC5
14	106125171	0.0599825	C	G	rs10873558	Intergenic	MIR8071-2,ELK2AP
14	106125004	0.0599825	G	A	rs7492416	Intergenic	MIR8071-2,ELK2AP
3	154802920	0.0599719	T	C	rs4607069	Intronic	MME
17	54214807	0.0599719	G	A	rs76276165	Intergenic	PCTP,ANKFN1
17	73609112	0.0599312	G	A	rs820142	Exonic	MYO15B
3	85592444	0.0599234	G	A	rs3887452	Intronic	CADM2
16	89889327	0.0599195	T	G	rs57071566	Intergenic	FANCA,SPIRE2
17	73597935	0.0598979	G	A	rs1661694	Intronic	MYO15B
16	89888686	0.0598798	C	G	rs2293584	Intergenic	FANCA,SPIRE2
9	5230447	0.0598698	T	C	rs2104166	Upstream	INSL4
9	5230444	0.0598698	T	G	rs2093448	Upstream	INSL4
9	5230374	0.0598698	G	T	rs2093447	Intergenic	INSL6,INSL4
9	5230371	0.0598698	G	C	rs2093446	Intergenic	INSL6,INSL4
16	89811751	0.059863	C	G	rs62054601	Intronic	FANCA
17	73597919	0.0598474	C	T	rs3760124	Intronic	MYO15B
7	28189549	0.0598441	T	G	rs1635853	Intronic	JAZF1
7	28183702	0.0598441	T	C	rs849140	Intronic	JAZF1
9	5222208	0.0597894	A	G	rs4425810	Intergenic	INSL6,INSL4
17	73590522	0.0597148	G	A	rs820255	Intronic	MYO15B
1	240525026	0.0596716	A	G	rs74151645	Intronic	FMN2
6	135251063	0.0596598	G	C	rs6915305	Intronic	ALDH8A1
3	94521560	0.0596598	C	T	rs12491304	Intergenic	MIR6730,LINC00879
10	32472852	0.0595943	T	G	rs188572257	Intergenic	KIF5B,EPC1
3	195459602	0.0595933	C	G	rs2641731	Intronic	MUC20
3	195459530	0.0595933	C	T	rs2688475	Intronic	MUC20
3	195458415	0.0595933	A	G	rs2641734	Intronic	MUC20
3	195457853	0.0595933	C	T	rs2550295	Intronic	MUC20
16	89891619	0.0595481	G	A	rs11641726	Intergenic	FANCA,SPIRE2
9	5261794	0.0595137	T	C	rs7025005	Intergenic	INSL4,RLN2
9	5261440	0.0595137	G	A	rs7035456	Intergenic	INSL4,RLN2
9	5261238	0.0595137	A	G	rs6476956	Intergenic	INSL4,RLN2
9	5260940	0.0595137	G	T	rs7859286	Intergenic	INSL4,RLN2
9	5260079	0.0595137	C	T	rs1830610	Intergenic	INSL4,RLN2
9	5260039	0.0595137	G	C	rs2146040	Intergenic	INSL4,RLN2
9	5259847	0.0595137	G	C	rs7019418	Intergenic	INSL4,RLN2
9	5233054	0.0595133	T	C	rs1555476	Intronic	INSL4
6	33561687	0.0594695	G	A	rs210164	Upstream	LINC00336
10	79258850	0.0594347	C	T	rs16934917	Intronic	KCNMA1
10	79272851	0.0594101	C	T	rs1439788	Intronic	KCNMA1
3	195462316	0.0593978	C	T	rs4927654	Intergenic	MUC20,MUC4
6	29813573	0.0593945	T	C	rs3873259	Intergenic	ZNRD1ASP,HCP5B
6	29813409	0.0593945	A	T	rs3873257	Intergenic	ZNRD1ASP,HCP5B
6	29812974	0.0593945	G	A	rs2517879	Intergenic	ZNRD1ASP,HCP5B
6	29812807	0.0593945	A	G	rs2523767	Intergenic	ZNRD1ASP,HCP5B
6	29812750	0.0593945	A	C	rs2523768	Intergenic	ZNRD1ASP,HCP5B
6	29812505	0.0593945	A	T	rs2734990	Intergenic	ZNRD1ASP,HCP5B
6	29811237	0.0593945	T	C	rs2844827	Intergenic	ZNRD1ASP,HCP5B
16	90049434	0.0593747	T	C	rs11645212	ncRNA_intronic	AFG3L1P
16	90048379	0.0593747	T	C	rs62052252	ncRNA_intronic	AFG3L1P
6	135263306	0.0592564	C	T	rs9389244	Intronic	ALDH8A1
16	89896220	0.0592277	T	C	rs79244293	Intronic	SPIRE2
8	142648953	0.0592229	G	T	rs13280753	Intergenic	MROH5,MIR1302-7
7	28244721	0.059212	A	G	rs12666305	ncRNA_intronic	JAZF1-AS1
9	5187941	0.0591825	T	C	rs12682672	Intergenic	INSL6,INSL4
5	23330980	0.0591319	T	C	rs61300237	Intergenic	CDH12,PRDM9
6	135368331	0.0591204	G	A	rs9389260	Intronic	HBS1L
6	135345947	0.0591204	C	T	rs9385714	Intronic	HBS1L
6	135273430	0.0591204	A	C	rs9385712	Intergenic	ALDH8A1,HBS1L
20	742716	0.0591026	A	C	rs16992934	Intronic	SLC52A3
20	52125467	0.059078	C	T	rs201287347	Intergenic	TSHZ2,LOC101927770
4	72150808	0.0590432	G	A	rs1156585	Intronic	SLC4A4
4	72149030	0.0590432	G	A	rs1901709	Intronic	SLC4A4
4	72147303	0.0590432	T	G	rs1901712	Intronic	SLC4A4
16	89947861	0.0590392	T	A	rs4257207	Intronic	TCF25
9	5251238	0.0590347	C	T	rs4358852	Intergenic	INSL4,RLN2
9	5250273	0.0590347	G	T	rs11792629	Intergenic	INSL4,RLN2
9	36481797	0.0590312	C	G	rs76601753	Intergenic	RNF38,MELK
9	36458878	0.0590312	T	G	rs10972917	Intergenic	RNF38,MELK
9	36454336	0.0590312	G	C	rs10972912	Intergenic	RNF38,MELK
9	36443388	0.0590312	G	A	rs78073387	Intergenic	RNF38,MELK
9	36440188	0.0590312	A	G	rs10972904	Intergenic	RNF38,MELK
9	36436745	0.0590312	G	A	rs10972902	Intergenic	RNF38,MELK
9	36426758	0.0590312	A	C	rs80200072	Intergenic	RNF38,MELK
9	36386083	0.0590312	G	C	rs10972879	Intronic	RNF38
8	28449371	0.0590312	A	G	rs55979221	Intergenic	FZD3,EXTL3-AS1
8	2121820	0.0590312	T	C	rs181599157	Intergenic	MYOM2,LOC101927815
7	2874004	0.0590312	T	G	rs143328672	Intronic	GNA12
7	2862475	0.0590312	A	G	rs140891871	Intronic	GNA12
6	53326484	0.0590312	C	T	rs190359792	Intergenic	ELOVL5,GCLC
6	31774203	0.0590312	C	T	rs147867329	Intronic	LSM2
6	31635267	0.0590312	A	G	rs189748529	Intronic	CSNK2B
6	31623570	0.0590312	T	C	rs188916451	Intronic	APOM
6	31503988	0.0590312	G	C	rs143256702	ncRNA_intronic	ATP6V1G2-DDX39B
6	24353515	0.0590312	C	A	rs190254728	Intronic	DCDC2
5	124653868	0.0590312	G	C	rs185624142	ncRNA_intronic	LOC101927421
5	118566878	0.0590312	G	A	rs141697606	Intronic	DMXL1
5	118436850	0.0590312	A	G	rs183870833	Intronic	DMXL1
4	89842467	0.0590312	C	T	rs370134694	Intronic	FAM13A
3	186112716	0.0590312	T	C	rs192921916	Intergenic	DGKG,LINC02052
2	11048575	0.0590312	G	A	rs145103937	Intergenic	LINC01954,KCNF1
19	12638887	0.0590312	T	C	rs6511824	Intronic	ZNF564
18	76261873	0.0590312	G	C	rs187591862	Intergenic	LINC01029,SALL3
18	66441944	0.0590312	T	C	rs139850505	Intronic	CCDC102B
18	49891446	0.0590312	A	G	rs17754214	Intronic	DCC
15	44428962	0.0590312	A	G	rs2615270	Intronic	FRMD5
15	27726110	0.0590312	G	T	rs145817331	UTR3	GABRG3
13	99249045	0.0590312	C	G	rs143023778	Intergenic	STK24-AS1,SLC15A1
12	84793933	0.0590312	A	G	rs185611735	Intergenic	TMTC2,SLC6A15
11	134455974	0.0590312	G	A	rs142304687	Intergenic	LOC283177,LOC100507548
10	55741088	0.0590312	A	G	rs186693774	Intronic	PCDH15
10	55694073	0.0590312	C	T	rs191302217	Intronic	PCDH15
10	34942740	0.0590312	A	G	.	Intronic	PARD3
16	90025320	0.0590007	C	T	rs62052241	Intronic	DEF8
16	90025135	0.0590007	C	T	rs62052240	Intronic	DEF8
16	90024900	0.0590007	A	G	rs7187431	Intronic	DEF8
16	90024899	0.0590007	T	A	rs7192275	Intronic	DEF8
16	90024866	0.0590007	C	T	rs62052239	Intronic	DEF8
16	90024447	0.0590007	T	C	rs77522907	Intronic	DEF8
16	90024228	0.0590007	C	T	rs76734820	Intronic	DEF8
16	89964309	0.0589622	A	G	rs7194371	Intronic	TCF25
16	89963163	0.0589622	T	C	rs62052179	Intronic	TCF25
16	89961957	0.0589622	C	T	rs11641790	Intronic	TCF25
16	89961140	0.0589622	C	A	rs35518096	Intronic	TCF25
16	90003825	0.0589237	G	A	rs8056182	Intergenic	TUBB3,DEF8
16	89967217	0.0589237	T	C	rs62052184	Intronic	TCF25
3	106006	0.0589068	C	T	rs117274745	Intergenic	LINC01986,CHL1-AS2
9	106843566	0.0587655	A	T	rs117187366	ncRNA_exonic	SMC2-AS1
16	89826342	0.058684	C	T	rs3819570	Intronic	FANCA
20	750295	0.0586819	C	G	rs6133379	Intergenic	SLC52A3,FAM110A
7	154729498	0.0586699	T	G	rs143960245	ncRNA_intronic	PAXIP1-AS2
5	124522964	0.0586699	G	A	rs143250195	ncRNA_intronic	LOC101927421
17	78003929	0.0586699	G	A	rs75835714	Intronic	TBC1D16
14	99196631	0.0586699	T	C	rs78443321	Intergenic	C14orf177,BCL11B
11	63313587	0.0586699	C	T	rs34628155	Intronic	RARRES3
14	106110057	0.0586678	G	A	rs11160859	Intergenic	MIR8071-2,ELK2AP
6	29923290	0.0586664	G	T	rs9260632	Intergenic	HLA-A,HCG9
3	195464507	0.0586644	T	C	rs2550266	Intergenic	MUC20,MUC4
3	195462869	0.0586644	C	T	rs2688443	Intergenic	MUC20,MUC4
3	195462843	0.0586644	G	A	rs2641728	Intergenic	MUC20,MUC4
3	195462819	0.0586644	A	G	rs2688444	Intergenic	MUC20,MUC4
3	195462818	0.0586644	C	T	rs2688445	Intergenic	MUC20,MUC4
3	195462777	0.0586644	A	G	rs2344602	Intergenic	MUC20,MUC4
3	195462776	0.0586644	A	T	rs2344603	Intergenic	MUC20,MUC4
3	195460955	0.0586644	T	A	rs1808432	Downstream	MUC20
3	195460755	0.0586644	T	A	rs2251335	Downstream	MUC20
3	195460287	0.0586644	G	A	rs712010	UTR3	MUC20
3	195460236	0.0586644	G	A	rs712011	UTR3	MUC20
3	195459174	0.0586644	T	C	rs2550293	Intronic	MUC20
3	195458672	0.0586644	T	C	rs2688477	Intronic	MUC20
3	195458604	0.0586644	T	C	rs2550294	Intronic	MUC20
14	106079276	0.058643	T	A	rs7152177	Intergenic	LOC105370697,MIR8071-2
3	195462393	0.0586387	C	T	rs4927730	Intergenic	MUC20,MUC4
9	5245493	0.0586377	C	T	rs7870536	Intergenic	INSL4,RLN2
9	5238460	0.0586377	T	C	rs10118434	Intergenic	INSL4,RLN2
9	5237479	0.0586377	C	T	rs7859361	Intergenic	INSL4,RLN2
16	89958127	0.0586367	T	C	rs11642451	Intronic	TCF25
16	89958118	0.0586367	G	A	rs11645970	Intronic	TCF25
16	89950299	0.0586367	G	C	rs72477006	Intronic	TCF25
16	89949205	0.0586367	G	A	rs35285305	Intronic	TCF25
16	89949033	0.0586367	T	C	rs35994878	Intronic	TCF25
16	89947457	0.0586367	A	G	rs17784386	Intronic	TCF25
6	33552164	0.0586021	G	T	rs6900408	ncRNA_intronic	GGNBP1
16	90029105	0.0585977	G	C	rs12596583	Intronic	DEF8
16	89956253	0.0585977	T	C	rs11639625	Intronic	TCF25
16	89956249	0.0585977	T	C	rs35769864	Intronic	TCF25
16	89956247	0.0585977	C	T	rs11643448	Intronic	TCF25
16	89953773	0.0585977	A	G	rs9806913	Intronic	TCF25
17	73609139	0.058582	C	T	rs3803728	Exonic	MYO15B
15	59886769	0.0585798	C	T	rs8036403	Intergenic	FAM81A,GCNT3
6	29982041	0.058562	G	C	rs62388749	ncRNA_intronic	ZNRD1ASP
6	29981750	0.058562	G	A	rs16896044	ncRNA_intronic	ZNRD1ASP
6	29973620	0.058562	T	C	rs2286404	ncRNA_intronic	ZNRD1ASP
6	29972824	0.058562	T	G	rs17193739	ncRNA_intronic	ZNRD1ASP
6	29971574	0.058562	C	T	rs58161072	ncRNA_intronic	ZNRD1ASP
6	29969135	0.058562	C	A	rs56211051	ncRNA_exonic	ZNRD1ASP
16	89904834	0.0585384	G	C	rs142382996	Intronic	SPIRE2
9	79770162	0.0585167	A	C	rs4538953	Intergenic	FOXB2,VPS13A-AS1
1	36820168	0.0584737	C	T	rs113174693	Intronic	STK40
6	33541719	0.0584544	A	G	rs513349	Intronic	BAK1
9	5115213	0.0584498	C	T	rs10815159	Intronic	JAK2
9	139789556	0.0584339	A	C	rs118185801	Intronic	TRAF2
17	48373761	0.0584339	G	A	rs56238005	Intergenic	TMEM92-AS1,XYLT2
17	48373429	0.0584339	A	T	rs34474717	Intergenic	TMEM92-AS1,XYLT2
11	86437915	0.0584339	T	A	rs2513007	Intergenic	ME3,PRSS23
16	89893983	0.0584015	A	G	rs1108063	Upstream	SPIRE2
8	102069520	0.0583434	T	G	rs59401100	ncRNA_intronic	FLJ42969
9	5192874	0.0583258	C	T	rs10122037	Intergenic	INSL6,INSL4
9	5231712	0.0583003	T	A	rs12720	Exonic	INSL4
6	29753583	0.0583	A	G	rs56290866	Intergenic	IFITM4P,HCG4
6	29744135	0.0583	A	C	rs148501034	Intergenic	IFITM4P,HCG4
6	29740548	0.0583	G	A	rs62391851	Intergenic	IFITM4P,HCG4
6	29740024	0.0583	G	A	rs62391850	Intergenic	IFITM4P,HCG4
6	29738042	0.0583	T	C	rs3998770	Intergenic	IFITM4P,HCG4
9	5191793	0.0582879	C	T	rs6476945	Intergenic	INSL6,INSL4
16	90042756	0.0582635	T	C	rs11639855	ncRNA_intronic	AFG3L1P
9	81258737	0.0582499	C	T	rs11137782	Intergenic	PSAT1,LOC101927450
9	81258233	0.0582499	A	T	rs12377322	Intergenic	PSAT1,LOC101927450
16	90034117	0.0582433	A	G	rs62052244	UTR3	DEF8
16	90067310	0.0582251	A	G	rs62054574	Downstream	AFG3L1P
14	106092003	0.0582206	C	A	rs4983479	Intergenic	MIR8071-2,MIR8071-2
9	5236924	0.0582121	T	C	rs6476952	Intergenic	INSL4,RLN2
6	29785070	0.0581999	T	C	rs62394681	Intergenic	LOC554223,HLA-G
6	29760029	0.0581999	G	C	rs45479291	ncRNA_exonic	HCG4,LOC554223
22	34135929	0.0581974	T	C	rs2267280	ncRNA_intronic	LARGE-AS1
6	29944543	0.0581953	T	G	rs2735075	ncRNA_intronic	HCG9
16	90007663	0.0581642	C	G	rs62052217	Intergenic	TUBB3,DEF8
6	135391465	0.0581401	G	A	rs11757577	Intergenic	HBS1L,MYB
14	86108517	0.0581399	G	C	rs10873368	Intergenic	FLRT2,LINC02328
3	11795340	0.0581223	G	A	rs77695858	Intergenic	VGLL4,TAMM41
2	66285373	0.0581212	C	T	rs1881877	Intergenic	SPRED2,MIR4778
2	66285062	0.0581212	G	A	rs1358696	Intergenic	SPRED2,MIR4778
14	106118703	0.0581203	G	A	rs77552386	Intergenic	MIR8071-2,ELK2AP
9	5264425	0.0580922	C	T	rs1322223	Intergenic	INSL4,RLN2
9	5248073	0.0580558	C	G	rs1120679	Intergenic	INSL4,RLN2
3	85388164	0.0580384	A	G	rs3943782	Intronic	CADM2
3	195497809	0.0580078	T	C	rs2259153	Intronic	MUC4
9	5110899	0.0579983	T	C	rs3780377	Intronic	JAK2
3	154814589	0.0579884	C	T	rs2007329	Intronic	MME
9	5232299	0.0579729	G	A	rs3780382	Intronic	INSL4
13	43079492	0.0579618	G	A	rs138193166	Intergenic	LINC02341,TNFSF11
16	89894358	0.0579395	C	G	rs12599561	Upstream	SPIRE2
16	1757618	0.0579389	A	G	rs11860440	Intronic	MAPK8IP3
4	72385194	0.0579318	A	G	rs74909297	Intronic	SLC4A4
4	72382775	0.0579318	T	A	rs72853292	Intronic	SLC4A4
4	72380633	0.0579318	T	C	rs12641363	Intronic	SLC4A4
4	72378062	0.0579318	G	T	rs28865937	Intronic	SLC4A4
4	72371327	0.0579318	T	C	rs7688956	Intronic	SLC4A4
4	72363545	0.0579318	A	G	rs4280704	Intronic	SLC4A4
4	72362179	0.0579318	G	A	rs10938142	Intronic	SLC4A4
4	72360239	0.0579318	C	T	rs74824921	Intronic	SLC4A4
4	72359949	0.0579318	C	T	rs72853276	Intronic	SLC4A4
4	72359084	0.0579318	C	T	rs4516679	Intronic	SLC4A4
4	72358574	0.0579318	A	G	rs16845195	Intronic	SLC4A4
16	90048327	0.057909	G	A	rs45456401	ncRNA_exonic	AFG3L1P
16	90048080	0.057909	G	C	rs75570346	ncRNA_intronic	AFG3L1P
16	90035545	0.0578994	C	G	rs58766116	Downstream	CENPBD1
16	89933306	0.0578994	C	T	rs62056096	Intronic	SPIRE2
16	89930426	0.0578994	A	G	rs62056092	Intronic	SPIRE2
16	89930414	0.0578994	G	A	rs62056091	Intronic	SPIRE2
17	73593278	0.0578929	G	A	rs11657018	Intronic	MYO15B
16	90049323	0.0578711	G	A	rs11648818	ncRNA_intronic	AFG3L1P
16	89960618	0.0578593	C	T	rs28661943	Intronic	TCF25
9	127200729	0.0578577	C	T	rs10986345	Intergenic	PSMB7,NR5A1
4	72347491	0.0578438	A	G	rs6846301	Intronic	SLC4A4
14	106048793	0.0577907	T	C	rs7493610	Intergenic	LOC105370697,MIR8071-2
4	72352039	0.0577823	C	G	rs13113309	Intronic	SLC4A4
14	106091555	0.0577437	C	T	rs35035896	Intergenic	MIR8071-2,MIR8071-2
6	135290923	0.0577322	A	G	rs9376073	Intronic	HBS1L
8	2131125	0.0577208	G	A	rs11989864	Intergenic	MYOM2,LOC101927815
3	195461784	0.0577159	A	T	rs2087996	Intergenic	MUC20,MUC4
3	195459317	0.0577159	A	G	rs2641732	Intronic	MUC20
10	102098193	0.0576983	C	A	rs7088953	Intergenic	PKD2L1,SCD
10	102094956	0.0576983	T	C	rs12264771	Intergenic	PKD2L1,SCD
16	89899055	0.0576882	T	C	rs78530336	Intronic	SPIRE2
16	89898660	0.0576882	C	T	rs11644526	Intronic	SPIRE2
16	89896932	0.0576882	T	C	rs62054253	Intronic	SPIRE2
16	89896834	0.0576882	G	A	rs62054252	Intronic	SPIRE2
16	89896243	0.0576882	C	T	rs77847775	Intronic	SPIRE2
16	82656160	0.0576732	A	G	rs7193788	Intergenic	MPHOSPH6,CDH13
17	70101339	0.0576664	C	T	rs142140016	ncRNA_intronic	SOX9-AS1
16	81495648	0.0576664	A	T	rs76197634	Intronic	CMIP
16	81493105	0.0576664	G	A	rs142616658	Intronic	CMIP
13	104512107	0.0576664	T	C	rs150209522	Intergenic	LINC01309,DAOA-AS1
12	52977381	0.0576664	A	C	rs147299491	Intergenic	KRT74,KRT72
12	52973585	0.0576664	C	T	rs113060169	Intergenic	KRT74,KRT72
12	52959028	0.0576664	A	G	rs149698173	Downstream	KRT74
12	52958170	0.0576664	G	A	rs117754728	Intergenic	KRT71,KRT74
10	32620896	0.0576664	G	C	rs12220615	Intronic	EPC1
2	79603582	0.0576025	G	T	rs7569553	Intergenic	REG3A,LOC101927987
8	2138843	0.0575935	A	G	rs12334624	Intergenic	MYOM2,LOC101927815
19	7189674	0.0575866	A	T	rs75415882	Intronic	INSR
9	110881453	0.0575687	C	T	rs837983	Intergenic	KLF4,ACTL7B
11	38104744	0.0575687	A	G	rs77647603	Intergenic	LOC105376633,LOC103312105
3	195462025	0.0575317	G	A	rs2688446	Intergenic	MUC20,MUC4
14	106142502	0.0575049	T	C	rs2516759	Intergenic	ELK2AP,MIR4507
9	5267043	0.0575032	G	T	rs1575284	Intergenic	INSL4,RLN2
4	72151760	0.0574918	T	C	rs2579318	Intronic	SLC4A4
16	89940536	0.0574849	G	A	rs13333742	Intronic	TCF25
16	90026049	0.0574496	C	G	rs80220635	Intronic	DEF8
16	90026005	0.0574496	C	A	rs143798139	Intronic	DEF8
16	87069805	0.057445	C	T	rs112997660	Intergenic	LINC02188,LINC02181
15	98183548	0.0574255	C	A	rs288413	Intergenic	LOC101927310,LINC00923
19	7187971	0.0574093	C	T	rs78848097	Intronic	INSR
16	48457539	0.0573844	C	T	rs112116500	ncRNA_intronic	MIR5095
1	11934842	0.0573828	C	T	rs4846064	Intergenic	NPPB,KIAA2013
6	135266941	0.0573509	T	C	rs12660293	Intronic	ALDH8A1
9	5191128	0.0573136	A	G	rs7850294	Intergenic	INSL6,INSL4
1	11933640	0.0573095	G	A	rs198383	Intergenic	NPPB,KIAA2013
22	31007023	0.0572825	A	T	rs75680863	Exonic	TCN2
10	106139081	0.0572795	G	A	rs7908436	Intronic	CFAP58
9	5237442	0.0572017	T	C	rs7848312	Intergenic	INSL4,RLN2
9	5237081	0.0572017	T	C	rs7847811	Intergenic	INSL4,RLN2
11	61719026	0.0571798	G	A	rs2736596	Intronic	BEST1
11	62156608	0.0571637	C	T	rs3741244	Exonic	ASRGL1
7	28246354	0.0571236	G	C	rs4722768	ncRNA_intronic	JAZF1-AS1
4	16489629	0.0571063	A	G	rs143624367	Intergenic	TAPT1-AS1,LDB2
12	4467921	0.0570907	A	G	rs12823931	UTR3	TIGAR
16	89973071	0.0570754	G	A	rs62052187	Intronic	TCF25
16	89966357	0.0570754	T	A	rs11646448	Intronic	TCF25
16	89965825	0.0570754	G	C	rs35542367	Intronic	TCF25
6	31321032	0.057069	A	G	rs2596502	Downstream	HLA-B
9	612251	0.0570658	G	A	rs187333625	Intronic	KANK1
6	32252483	0.0570658	C	A	rs189879498	ncRNA_intronic	LOC101929163
6	32188853	0.0570658	C	T	rs192478549	Exonic	NOTCH4
6	32184375	0.0570658	A	G	rs117018893	Intronic	NOTCH4
6	31853047	0.0570658	G	A	rs185142184	Intronic	EHMT2
6	108760478	0.0570658	A	G	rs147832596	Intronic	AFG1L
3	19767807	0.0570658	A	G	rs190661405	Intergenic	KCNH8,EFHB
3	19601533	0.0570658	T	C	rs148586381	Intergenic	KCNH8,EFHB
2	67085206	0.0570658	G	A	rs143081351	Intergenic	LINC01797,LINC01799
20	41909855	0.0570658	C	T	rs144391648	Intergenic	PTPRT,SRSF6
10	29217239	0.0570658	T	G	rs182413678	Intergenic	C10orf126,LYZL1
10	1088393	0.0570658	A	G	rs142269415	ncRNA_intronic	IDI2-AS1
10	31443750	0.0569772	C	T	rs10826904	Intergenic	ZNF438,LOC101929352
16	89913816	0.0569755	G	A	rs3743855	Intronic	SPIRE2
16	89912000	0.0569755	C	T	rs62056069	Intronic	SPIRE2
6	29909071	0.0569723	G	A	rs9260080	Intergenic	HCG4B,HLA-A
6	29894128	0.0569544	C	T	rs1627982	ncRNA_exonic	HCG4B
5	95974345	0.0569398	C	T	rs155056	Intergenic	LOC101929710,CAST
4	16458774	0.0569392	A	C	rs150900458	Intergenic	TAPT1-AS1,LDB2
4	16458053	0.0569392	A	G	rs4530630	Intergenic	TAPT1-AS1,LDB2
4	16457270	0.0569392	A	G	rs117560588	Intergenic	TAPT1-AS1,LDB2
16	89764982	0.0569384	G	C	rs9972861	Intronic	SPATA2L
14	106127797	0.0569185	T	A	rs12896450	Intergenic	MIR8071-2,ELK2AP
6	29913430	0.0569066	C	T	rs112863520	UTR3	HLA-A
14	105143711	0.0568769	G	T	rs73356764	Downstream	MIR4710
14	105143191	0.0568769	T	C	rs78706926	Downstream	MIR4710
14	105142657	0.0568769	G	A	rs56290578	Intergenic	LINC02280,MIR4710
14	105134186	0.0568769	G	A	rs73359083	Intergenic	LINC02280,MIR4710
14	105127454	0.0568769	A	G	rs56138896	Downstream	LINC02280
14	105126867	0.0568769	T	C	rs117702987	Downstream	LINC02280
9	84349531	0.056842	G	A	rs11139389	ncRNA_intronic	LOC101927502
9	120994751	0.056842	G	A	rs76007614	Intergenic	TLR4,BRINP1
6	30047924	0.056842	A	G	rs144842606	Intergenic	RNF39,TRIM31
5	105881127	0.056842	A	G	rs144961836	Intergenic	RAB9BP1,LINC01950
21	32258667	0.056842	C	G	rs79175442	Intergenic	KRTAP11-1,KRTAP19-8
20	41930468	0.056842	C	A	rs150586084	Intergenic	PTPRT,SRSF6
17	30871295	0.056842	A	T	rs116647173	Intronic	MYO1D
14	105268740	0.056842	C	T	rs145613562	Exonic	ZBTB42
6	29983301	0.0568416	C	A	rs141548494	ncRNA_intronic	ZNRD1ASP
15	59883608	0.056808	A	G	rs17269684	Intergenic	FAM81A,GCNT3
8	102080392	0.0567746	A	G	rs75634416	ncRNA_intronic	FLJ42969
8	102079631	0.0567746	A	G	rs6989526	ncRNA_intronic	FLJ42969
8	102078088	0.0567746	T	C	rs78318920	ncRNA_intronic	FLJ42969
8	102077360	0.0567746	C	G	rs115085006	ncRNA_intronic	FLJ42969
7	28187806	0.0567704	C	T	rs1635851	Intronic	JAZF1
20	752132	0.0567528	A	G	rs6140144	Intergenic	SLC52A3,FAM110A
8	96795939	0.0567413	C	T	rs4734317	ncRNA_intronic	C8orf37-AS1
6	29898314	0.0566985	A	G	rs2905772	Intergenic	HCG4B,HLA-A
14	106084320	0.0566983	A	G	rs7159761	Intergenic	LOC105370697,MIR8071-2
4	72142390	0.0566688	T	C	rs2579320	Intronic	SLC4A4
4	16460534	0.0566683	C	G	rs57511908	Intergenic	TAPT1-AS1,LDB2
9	5246403	0.0566192	A	T	rs10975024	Intergenic	INSL4,RLN2
11	38137000	0.0566148	G	A	rs12576884	Intergenic	LOC105376633,LOC103312105
10	79247942	0.0566121	C	T	rs11002179	Intronic	KCNMA1
3	195562342	0.0566114	T	C	rs34288633	Downstream	LINC01983
12	130673926	0.0565946	T	A	rs12818016	Intergenic	FZD10,PIWIL1
12	130673271	0.0565946	A	G	rs12830820	Intergenic	FZD10,PIWIL1
3	195459700	0.0565897	G	A	rs2550292	Intronic	MUC20
19	56698421	0.0565767	T	G	rs34628617	Intergenic	GALP,ZSCAN5B
19	56698281	0.0565767	T	G	rs7251223	Intergenic	GALP,ZSCAN5B
5	92438159	0.0565596	G	A	rs141836673	Intergenic	ARRDC3-AS1,NR2F1-AS1
5	153151522	0.0565596	G	C	rs118115712	Intronic	GRIA1
17	30851902	0.0565596	G	A	rs116924655	Intronic	MYO1D
14	94329840	0.0565596	G	A	rs148627560	Intergenic	PRIMA1,FAM181A-AS1
14	42595819	0.0565596	C	T	rs143074930	Intergenic	LRFN5,NONE
15	98169152	0.0565283	T	C	rs288428	Intergenic	LOC101927310,LINC00923
14	105962134	0.0565253	T	C	rs117842748	Intronic	C14orf80
6	29937977	0.0565133	A	G	rs2517671	Intergenic	HLA-A,HCG9
6	31604011	0.0564973	G	A	rs9366785	Exonic	PRRC2A
13	99412490	0.0564961	G	A	rs28416245	Intergenic	SLC15A1,DOCK9
3	195515340	0.0564827	G	A	rs79661483	Exonic	MUC4
16	89891911	0.0564765	T	G	rs11648552	Intergenic	FANCA,SPIRE2
9	5232409	0.0564583	G	C	rs3780383	Intronic	INSL4
16	90044113	0.0564283	C	G	rs4371157	ncRNA_exonic	AFG3L1P
6	29799383	0.0564149	T	C	rs3888781	Downstream	HLA-G
6	29792470	0.0564149	G	C	rs62391963	Intergenic	LOC554223,HLA-G
6	29792442	0.0564149	C	T	rs62391962	Intergenic	LOC554223,HLA-G
6	29791992	0.0564149	C	T	rs114588158	Intergenic	LOC554223,HLA-G
6	29790563	0.0564149	A	G	rs143002378	Intergenic	LOC554223,HLA-G
6	29788794	0.0564149	T	G	rs56324548	Intergenic	LOC554223,HLA-G
6	29788537	0.0564149	C	T	rs3873245	Intergenic	LOC554223,HLA-G
6	29787532	0.0564149	T	G	rs55729140	Intergenic	LOC554223,HLA-G
6	29786409	0.0564149	C	G	rs62394682	Intergenic	LOC554223,HLA-G
6	29786352	0.0564149	G	A	rs115128443	Intergenic	LOC554223,HLA-G
6	29786335	0.0564149	C	T	rs114532713	Intergenic	LOC554223,HLA-G
6	29786265	0.0564149	T	A	rs17179066	Intergenic	LOC554223,HLA-G
6	29786214	0.0564149	C	T	rs17185447	Intergenic	LOC554223,HLA-G
6	29786057	0.0564149	G	T	rs17185440	Intergenic	LOC554223,HLA-G
6	29785958	0.0564149	C	G	rs17179038	Intergenic	LOC554223,HLA-G
6	29785828	0.0564149	G	A	rs17185426	Intergenic	LOC554223,HLA-G
6	29785827	0.0564149	A	C	rs17185419	Intergenic	LOC554223,HLA-G
6	29785671	0.0564149	C	T	rs17179017	Intergenic	LOC554223,HLA-G
6	29785662	0.0564149	G	T	rs17179010	Intergenic	LOC554223,HLA-G
6	29784983	0.0564149	G	A	rs114181339	Intergenic	LOC554223,HLA-G
6	29784769	0.0564149	T	C	rs115920041	Intergenic	LOC554223,HLA-G
6	29784543	0.0564149	A	C	rs61609080	Intergenic	LOC554223,HLA-G
6	29784310	0.0564149	G	A	rs58075773	Intergenic	LOC554223,HLA-G
6	29783491	0.0564149	T	C	rs3890904	Intergenic	LOC554223,HLA-G
6	29783419	0.0564149	C	T	rs62394678	Intergenic	LOC554223,HLA-G
6	29766301	0.0564149	G	A	rs62394676	Downstream	LOC554223
6	29762178	0.0564149	C	T	rs16895757	ncRNA_intronic	LOC554223
6	135252423	0.0563831	T	C	rs2294320	Intronic	ALDH8A1
6	135252195	0.0563831	G	T	rs2294319	Intronic	ALDH8A1
5	95972369	0.0563654	G	T	rs155058	Intergenic	LOC101929710,CAST
16	89805977	0.0563649	G	A	rs1061646	UTR3	ZNF276
16	89930087	0.0563566	T	A	rs62056090	Intronic	SPIRE2
6	33551514	0.0563404	A	G	rs530878	ncRNA_exonic	GGNBP1
2	66257671	0.056338	T	G	rs2627847	Intergenic	SPRED2,MIR4778
18	44210741	0.0563172	G	T	rs328192	Intronic	LOXHD1
16	89932931	0.0563167	C	G	rs76846556	Intronic	SPIRE2
17	71372729	0.0563063	G	C	rs7219447	Intronic	SDK2
14	86113036	0.0562962	A	C	rs4258540	Intergenic	FLRT2,LINC02328
14	86111510	0.0562962	G	A	rs57478263	Intergenic	FLRT2,LINC02328
16	89877269	0.0562666	T	C	rs2074963	Intronic	FANCA
4	177841550	0.0562601	G	A	rs13151268	Intergenic	VEGFC,NEIL3
9	132844488	0.0562547	G	T	rs75360316	Intronic	GPR107
8	106389304	0.0562547	T	C	rs182405703	Intronic	ZFPM2
7	137342116	0.0562547	C	T	rs181890728	Intronic	DGKI
7	137338204	0.0562547	C	T	rs148948634	Intronic	DGKI
6	30398543	0.0562547	C	T	rs1313922	Intergenic	TRIM39-RPP21,HLA-E
5	115529052	0.0562547	A	G	rs140997663	Intronic	COMMD10
5	115494343	0.0562547	A	G	rs149244435	Intronic	COMMD10
5	115477666	0.0562547	C	G	rs186345919	Intronic	COMMD10
15	86422237	0.0562547	G	A	rs80074970	Intergenic	MIR548AP,AGBL1
14	27288338	0.0562547	A	T	rs78425106	ncRNA_intronic	LINC02293,LINC02294
12	51874110	0.0562547	T	G	rs141312378	UTR3	SLC4A8
10	71660028	0.0562547	C	A	rs1227737	Intronic	COL13A1
2	63612811	0.0562533	A	G	rs145169242	Intronic	WDPCP
6	30394671	0.05624	G	A	rs61410672	Intergenic	TRIM39-RPP21,HLA-E
6	32667549	0.0562177	A	G	rs2647043	Intergenic	HLA-DQB1,HLA-DQA2
7	28249048	0.0562115	T	A	rs1849490	ncRNA_intronic	JAZF1-AS1
7	28248461	0.0562115	A	T	rs4563786	ncRNA_intronic	JAZF1-AS1
7	28247016	0.0562115	G	A	rs2108146	ncRNA_intronic	JAZF1-AS1
7	28245870	0.0562115	A	C	rs12666950	ncRNA_intronic	JAZF1-AS1
7	28245586	0.0562115	T	C	rs66464386	ncRNA_intronic	JAZF1-AS1
7	28245295	0.0562115	C	T	rs7801967	ncRNA_intronic	JAZF1-AS1
7	28245174	0.0562115	A	G	rs7801582	ncRNA_intronic	JAZF1-AS1
7	28244350	0.0562115	G	A	rs59910025	ncRNA_intronic	JAZF1-AS1
9	5248742	0.0561993	C	T	rs6476953	Intergenic	INSL4,RLN2
6	29486817	0.0561864	T	C	rs151013276	Intergenic	MAS1L,LINC01015
6	29463666	0.0561864	C	T	rs144148218	Intergenic	MAS1L,LINC01015
6	29422451	0.0561864	C	T	rs139494043	Intergenic	OR10C1,OR2H1
6	149899981	0.0561864	T	C	rs184346776	Exonic	GINM1
5	8739197	0.0561864	C	T	rs141849818	Intergenic	MIR4458HG,LINC02199
5	132279219	0.0561864	T	C	rs77083226	Intronic	AFF4
2	223106520	0.0561864	A	G	rs78225235	Intronic	PAX3
1	84761080	0.0561864	C	T	rs183774129	Intergenic	PRKACB,SAMD13
14	99185498	0.0561864	C	T	rs77911057	Intergenic	C14orf177,BCL11B
14	42975329	0.0561864	G	A	rs145659992	Intergenic	LRFN5,FSCB
14	42851928	0.0561864	A	C	rs143842705	Intergenic	LRFN5,NONE
12	72868799	0.0561864	G	A	rs12231500	Intronic	TRHDE
1	107604124	0.0561864	T	C	rs183492482	Intergenic	PRMT6,NTNG1
1	107551429	0.0561864	C	T	rs189948264	Intergenic	LINC01661,PRMT6
7	28249641	0.0561855	T	C	rs11981598	ncRNA_intronic	JAZF1-AS1
4	72289244	0.0561831	C	T	rs148272598	Intronic	SLC4A4
5	10192950	0.0561801	G	A	rs7734307	Intergenic	LINC02112,FAM173B
22	29897822	0.0561669	T	A	rs189148772	Intergenic	NEFH,THOC5
18	5852534	0.0561341	G	A	rs8092449	Intergenic	MIR3976,TMEM200C
16	89901767	0.0561341	G	A	rs62056061	Intronic	SPIRE2
16	89900195	0.0561341	G	A	rs62054257	Intronic	SPIRE2
16	89896331	0.0561341	C	A	rs78001663	Intronic	SPIRE2
13	99413661	0.0561164	C	T	rs9557044	Intergenic	SLC15A1,DOCK9
16	90064622	0.0560753	G	A	rs4442808	ncRNA_intronic	AFG3L1P
16	90063901	0.0560753	A	C	rs62054571	ncRNA_intronic	AFG3L1P
4	72396727	0.0560732	G	A	rs7683903	Intronic	SLC4A4
14	69873744	0.0560565	T	C	rs142184352	Intronic	SLC39A9
17	73601232	0.0560142	A	G	rs76445888	Intronic	MYO15B
19	34678130	0.056007	A	G	rs8104783	Intronic	LSM14A
16	90026775	0.0559987	A	G	rs11643722	Intronic	DEF8
6	30706810	0.0559909	C	T	rs143164765	Intronic	FLOT1
3	191500362	0.0559909	C	T	rs117546120	Intergenic	LINCR-0002,FGF12
3	128182444	0.0559909	C	T	rs375146015	ncRNA_exonic	DNAJB8-AS1
15	94768613	0.0559909	G	A	.	Intergenic	LINC01581,MCTP2
11	75749515	0.0559909	T	C	rs141332170	Intronic	UVRAG
10	98168379	0.0559909	G	A	rs61858924	Intronic	TLL2
10	98165797	0.0559909	T	C	rs11599403	Intronic	TLL2
11	36899618	0.0559797	A	G	rs7110954	Intergenic	C11orf74,LOC105376633
9	5270239	0.0559318	G	A	rs16922908	Intergenic	INSL4,RLN2
5	10178066	0.0559229	A	C	rs4702675	Intergenic	LINC02112,FAM173B
5	10177917	0.0559229	A	G	rs4702674	Intergenic	LINC02112,FAM173B
2	50419443	0.0559132	T	C	rs78896474	Intronic	NRXN1
9	5190444	0.0558995	A	G	rs1322222	Intergenic	INSL6,INSL4
3	195405877	0.0558923	A	G	rs9325421	ncRNA_intronic	SDHAP2
6	41645658	0.0558799	G	A	rs36020208	Intergenic	MDFI,TFEB
4	72352596	0.0558691	C	T	rs201950603	Intronic	SLC4A4
4	72352594	0.0558691	A	G	.	Intronic	SLC4A4
1	245659114	0.0558596	A	G	rs145979266	Intronic	KIF26B
14	106036082	0.0558521	A	G	rs115351426	Intergenic	LOC105370697,MIR8071-2
16	89900502	0.0558434	G	A	rs62056060	Intronic	SPIRE2
9	5198781	0.055825	G	T	rs7036761	Intergenic	INSL6,INSL4
4	72340431	0.0558205	A	G	rs5001313	Intronic	SLC4A4
4	72339792	0.0558205	C	A	rs11940392	Intronic	SLC4A4
4	72337959	0.0558205	C	T	rs72853222	Intronic	SLC4A4
5	146832485	0.055813	C	T	rs9686079	Intronic	DPYSL3
22	34144823	0.0557943	A	G	rs5999084	ncRNA_intronic	LARGE-AS1
9	8729721	0.0557854	A	G	rs10977266	Intronic	PTPRD
9	8729637	0.0557854	C	T	rs12002364	Intronic	PTPRD
9	8729288	0.0557854	C	T	rs10977265	Intronic	PTPRD
9	8728435	0.0557854	T	A	rs12004150	Intronic	PTPRD
9	8728174	0.0557854	G	C	rs12005542	Intronic	PTPRD
9	8728144	0.0557854	A	G	rs12003700	Intronic	PTPRD
6	44615233	0.0557854	T	C	rs186915507	Intergenic	LOC105375075,SUPT3H
6	33790347	0.0557854	T	G	rs182839665	Intergenic	MLN,LINC01016
20	54814064	0.0557854	T	C	rs187481371	Intergenic	CBLN4,MC3R
20	54808141	0.0557854	C	T	rs183761893	Intergenic	CBLN4,MC3R
15	98821204	0.0557854	T	A	rs76679769	Intergenic	LINC01582,LINC02351
1	1559418	0.0557854	G	A	rs117084215	Intronic	MIB2
18	44187365	0.055749	C	T	rs658951	Intronic	LOXHD1
19	54793188	0.0557489	A	G	rs798887	Intergenic	MIR4752,LILRA3
8	2138431	0.0556849	G	T	rs11991694	Intergenic	MYOM2,LOC101927815
8	2137803	0.0556849	A	T	rs10100872	Intergenic	MYOM2,LOC101927815
8	2136893	0.0556849	A	C	rs6991868	Intergenic	MYOM2,LOC101927815
8	2136885	0.0556849	A	G	rs6991863	Intergenic	MYOM2,LOC101927815
17	73608203	0.0556459	T	C	rs820140	Intronic	MYO15B
2	213759397	0.0556427	C	T	rs7564228	Intergenic	LINC01878,MIR4776-2
3	127769801	0.0556392	C	A	rs142944746	Intergenic	KBTBD12,SEC61A1
2	97452416	0.0556392	C	T	rs114552737	Intronic	CNNM4
2	6525289	0.0556392	C	T	rs147784440	Intergenic	LINC01247,LINC01246
13	24876099	0.0556392	G	A	rs78949968	Intronic	SPATA13
13	24872400	0.0556392	C	T	rs147729655	Intronic	SPATA13
1	109839896	0.0556182	C	T	rs7515901	Intronic	MYBPHL
6	33552202	0.0556168	A	G	rs549888	ncRNA_intronic	GGNBP1
16	89972345	0.0556161	T	C	rs2270461	Intronic	TCF25
16	89971909	0.0556161	A	T	rs11642428	Intronic	TCF25
16	89969603	0.0556161	T	C	rs8044906	Intronic	TCF25
10	79274250	0.0555971	A	G	rs68188565	Intronic	KCNMA1
16	89969254	0.0555773	C	T	rs62052185	Intronic	TCF25
15	98168672	0.0555071	A	G	rs288424	Intergenic	LOC101927310,LINC00923
11	61766174	0.055462	G	A	rs12575056	Intergenic	FTH1,INCENP
5	95965857	0.0554578	C	T	rs155044	ncRNA_intronic	LOC101929710
16	89909737	0.0554397	C	T	rs62056068	Intronic	SPIRE2
21	46932328	0.0554322	G	A	rs7499	UTR3	COL18A1
16	89920383	0.055398	C	A	rs62056087	Intronic	SPIRE2
16	89917775	0.055398	C	T	rs78331410	Intronic	SPIRE2
1	12167392	0.0553914	T	C	rs659876	Intronic	TNFRSF8
9	5220489	0.0553849	A	C	rs61657529	Intergenic	INSL6,INSL4
2	67266707	0.0553723	T	G	rs7579521	Intergenic	LINC01799,LINC01828
13	99403611	0.055357	G	A	rs3782993	Intronic	SLC15A1
14	34187477	0.0553445	A	G	rs6571610	Intronic	NPAS3
6	30404786	0.0553371	A	C	rs1264524	Intergenic	TRIM39-RPP21,HLA-E
6	30399562	0.0553371	G	A	rs1264528	Intergenic	TRIM39-RPP21,HLA-E
6	30399223	0.0553371	G	C	rs1313921	Intergenic	TRIM39-RPP21,HLA-E
6	30398107	0.0553371	C	T	rs1313923	Intergenic	TRIM39-RPP21,HLA-E
6	30389258	0.0553371	C	T	rs1264538	Intergenic	TRIM39-RPP21,HLA-E
11	61762457	0.055337	A	G	rs6591679	Intergenic	FTH1,INCENP
15	61640005	0.0553148	A	G	rs144061605	Intergenic	RORA,LINC02349
6	30387890	0.0553122	G	C	rs1264540	Intergenic	TRIM39-RPP21,HLA-E
6	30382579	0.0552988	C	T	rs978009	Intergenic	TRIM39-RPP21,HLA-E
6	31667713	0.0552947	C	T	rs139336381	Intronic	ABHD16A
9	5114773	0.0552939	C	T	rs17425819	Intronic	JAK2
9	5114523	0.0552939	A	C	rs3780381	Intronic	JAK2
9	5114522	0.0552939	G	A	rs884132	Intronic	JAK2
15	57766326	0.055282	C	G	rs2932193	Intronic	CGNL1
7	28245082	0.0552794	A	G	rs7801445	ncRNA_intronic	JAZF1-AS1
7	28244677	0.0552794	A	C	rs7800817	ncRNA_intronic	JAZF1-AS1
6	135373534	0.0552508	G	A	rs9373122	Intronic	HBS1L
1	11938203	0.055229	A	G	rs34954501	Intergenic	NPPB,KIAA2013
9	5092466	0.055224	G	A	rs11788834	Intronic	JAK2
13	99416012	0.0551541	G	A	rs9557048	Intergenic	SLC15A1,DOCK9
16	89907493	0.0551296	G	T	rs79284621	Intronic	SPIRE2
16	89906937	0.0551296	T	A	rs144766880	Intronic	SPIRE2
16	89906800	0.0550872	G	A	rs143106090	Intronic	SPIRE2
19	8953383	0.0550655	G	C	rs117952868	Exonic	MBD3L1
22	34137172	0.0550463	C	A	rs16992929	ncRNA_intronic	LARGE-AS1
22	34135756	0.0550463	A	G	rs16992923	ncRNA_intronic	LARGE-AS1
22	34134039	0.0550463	G	C	rs2283935	ncRNA_intronic	LARGE-AS1
22	34131736	0.0550463	G	A	rs1001213	ncRNA_intronic	LARGE-AS1
22	34131153	0.0550463	C	T	rs2267279	ncRNA_intronic	LARGE-AS1
16	90045280	0.0550081	A	C	rs78517194	ncRNA_exonic	AFG3L1P
16	90044378	0.0550081	C	T	rs62052250	ncRNA_intronic	AFG3L1P
16	90043882	0.0550081	G	A	rs4365288	ncRNA_intronic	AFG3L1P
16	90042276	0.0550081	A	G	rs7195226	ncRNA_intronic	AFG3L1P
6	135444009	0.055	G	A	rs2026938	Intergenic	HBS1L,MYB
9	5219131	0.0549526	T	C	rs1575281	Intergenic	INSL6,INSL4
9	5218416	0.0549526	A	T	rs6476950	Intergenic	INSL6,INSL4
14	106047950	0.0549507	G	A	rs12892354	Intergenic	LOC105370697,MIR8071-2
14	106043805	0.0549507	G	T	rs55690407	Intergenic	LOC105370697,MIR8071-2
6	135432061	0.0549472	A	G	rs1411919	Intergenic	HBS1L,MYB
1	11937363	0.0549381	C	T	rs4846065	Intergenic	NPPB,KIAA2013
6	29997976	0.0549262	C	T	rs62388752	ncRNA_intronic	ZNRD1ASP
6	29993421	0.0549262	C	G	rs62388750	ncRNA_intronic	ZNRD1ASP
6	29985492	0.0549262	G	T	rs56073777	ncRNA_intronic	ZNRD1ASP
16	89927265	0.0549188	C	T	rs11641897	Intronic	SPIRE2
1	11937117	0.0549137	G	A	rs7364817	Intergenic	NPPB,KIAA2013
21	32385419	0.0549122	T	G	rs16987511	Intergenic	KRTAP11-1,KRTAP19-8
10	14551502	0.0549122	T	C	rs139649665	Intergenic	MIR1265,FAM107B
10	14550920	0.0549122	C	G	rs10508475	Intergenic	MIR1265,FAM107B
3	94564931	0.0549104	G	A	rs13073617	Intergenic	MIR6730,LINC00879
11	61825378	0.0549003	G	A	rs146334002	Intergenic	FTH1,INCENP
1	236584485	0.0548959	G	A	rs73123268	Intronic	EDARADD
8	28361824	0.0548884	G	A	rs192900853	Intronic	FZD3
7	42656705	0.0548884	A	G	rs368825656	Intergenic	GLI3,LINC01448
7	42656409	0.0548884	G	C	rs372126399	Intergenic	GLI3,LINC01448
6	69210812	0.0548884	T	C	rs369338280	Intergenic	LOC101928280,LOC101928307
6	53252093	0.0548884	G	A	rs142864177	Intergenic	ELOVL5,GCLC
6	149880564	0.0548884	A	T	rs184272661	Intergenic	PPIL4,GINM1
6	149861892	0.0548884	G	A	rs193192127	Intronic	PPIL4
5	3253112	0.0548884	C	G	rs373746076	Intergenic	LINC01377,LINC01019
4	91485877	0.0548884	C	T	rs147336169	Intronic	CCSER1
4	91485388	0.0548884	T	G	rs76029145	Intronic	CCSER1
4	91459899	0.0548884	T	C	rs190434665	Intronic	CCSER1
4	29843830	0.0548884	G	C	rs181275767	Intergenic	LINC02472,PCDH7
4	186010958	0.0548884	A	C	rs192457253	ncRNA_intronic	LINC02436
4	172908433	0.0548884	G	A	rs190010637	Intronic	GALNTL6
4	137679077	0.0548884	T	C	rs117994502	Intergenic	LINC00613,LINC02510
4	108388571	0.0548884	C	T	rs17037723	Intergenic	DKK2,PAPSS1
4	108375341	0.0548884	C	T	rs17037681	Intergenic	DKK2,PAPSS1
3	40576048	0.0548884	A	G	rs143897202	UTR3	ZNF621
2	25542648	0.0548884	T	C	rs192553939	Intronic	DNMT3A
2	212708046	0.0548884	A	G	rs374309648	Intronic	ERBB4
20	57669488	0.0548884	A	G	rs375083789	Intergenic	SLMO2-ATP5E,ZNF831
20	45484044	0.0548884	G	A	rs143015338	Intergenic	SLC2A10,EYA2
20	37564384	0.0548884	G	A	rs138137604	Intronic	FAM83D
20	252706	0.0548884	T	A	rs76789052	Intronic	C20orf96
19	12528437	0.0548884	T	C	rs2081070	Intergenic	ZNF799,ZNF443
19	12330238	0.0548884	C	T	rs192539120	Intergenic	LOC100289333,ZNF44
19	12217253	0.0548884	A	G	rs187885481	Intronic	ZNF788
18	34185191	0.0548884	A	G	rs183589813	Intronic	FHOD3
17	73091029	0.0548884	G	A	rs181520943	Intronic	SLC16A5
15	86725296	0.0548884	T	C	rs181178375	Intronic	AGBL1
15	79155137	0.0548884	G	T	.	Intergenic	ADAMTS7,MORF4L1
15	74064955	0.0548884	C	T	rs187131475	Intergenic	C15orf59-AS1,TBC1D21
15	34295956	0.0548884	G	A	rs76335269	Intronic	AVEN,CHRM5
12	51982559	0.0548884	G	T	rs139044574	Intergenic	SLC4A8,SCN8A
12	40040864	0.0548884	C	T	rs191540614	Intronic	C12orf40
12	21654198	0.0548884	G	C	rs75676960	UTR5	RECQL
1	153489328	0.0548884	T	C	rs185456038	Intergenic	S100A7,S100A6
1	150861480	0.0548884	G	A	rs145432788	Intergenic	ARNT,SETDB1
11	41799794	0.0548884	A	G	rs141259081	ncRNA_intronic	LINC01499
10	63059268	0.0548884	T	G	.	Intergenic	LINC00845,TMEM26
10	58798459	0.0548884	C	T	rs369833948	Intergenic	ZWINT,MIR3924
12	2091257	0.0548863	C	T	rs11062040	Intronic	DCP1B
16	89933420	0.0548789	A	G	rs62056097	Intronic	SPIRE2
9	5063690	0.0548763	T	A	rs12336577	Intronic	JAK2
3	195496792	0.0548547	T	C	rs3096333	Intronic	MUC4
9	5263146	0.0548506	G	A	rs7043634	Intergenic	INSL4,RLN2
11	61513400	0.0548443	G	A	rs61896068	UTR3	DAGLA
17	15490151	0.0548413	G	C	rs949426	Intronic	CDRT1
4	2746481	0.0548167	C	T	rs142078695	Exonic	TNIP2
3	58683999	0.0548167	T	C	rs150886671	Intergenic	FAM3D,C3orf67
18	43422036	0.0548167	G	A	rs12960501	Intronic	SIGLEC15
17	70080300	0.0548167	G	C	rs140700750	ncRNA_intronic	LINC02097,SOX9-AS1
14	86133377	0.0548077	G	A	rs8008710	Intergenic	FLRT2,LINC02328
14	86132147	0.0548077	A	G	rs2753636	Intergenic	FLRT2,LINC02328
14	86127799	0.0548077	G	A	rs12434808	Intergenic	FLRT2,LINC02328
14	86125649	0.0548077	A	G	rs12432931	Intergenic	FLRT2,LINC02328
14	86122394	0.0548077	G	A	rs72693250	Intergenic	FLRT2,LINC02328
14	86120665	0.0548077	C	A	rs1956648	Intergenic	FLRT2,LINC02328
22	34142936	0.0548071	T	G	rs5999081	ncRNA_intronic	LARGE-AS1
9	5098549	0.0548044	C	T	rs10115172	Intronic	JAK2
13	66900644	0.0547689	G	A	rs9571571	Intronic	PCDH9
3	85324540	0.0547432	G	T	rs143374783	Intronic	CADM2
8	450006	0.0546862	C	T	rs117695152	Intronic	TDRP
16	89907164	0.0546791	C	T	rs182251041	Intronic	SPIRE2
6	77231610	0.054672	T	C	rs9361080	Intergenic	IMPG1,HTR1B
6	29753831	0.0546676	C	A	rs67382831	Intergenic	IFITM4P,HCG4
6	29748509	0.0546676	C	T	rs139910383	Intergenic	IFITM4P,HCG4
6	29742842	0.0546676	T	C	rs62394668	Intergenic	IFITM4P,HCG4
6	29739000	0.0546676	C	G	rs3888722	Intergenic	IFITM4P,HCG4
16	89760250	0.0546338	C	G	rs74962884	Intronic	CDK10
6	29811876	0.0546264	A	G	rs9258550	Intergenic	ZNRD1ASP,HCP5B
6	29787649	0.054617	G	A	rs55970611	Intergenic	LOC554223,HLA-G
6	29741535	0.054617	T	C	rs56392172	Intergenic	IFITM4P,HCG4
16	90049589	0.0546091	C	T	rs11649229	ncRNA_intronic	AFG3L1P
8	24409202	0.0546055	T	C	rs17052171	Intergenic	LOC101929294,NEFM
3	195462041	0.0546037	C	T	rs2344604	Intergenic	MUC20,MUC4
8	96757727	0.0545987	T	C	rs7016156	ncRNA_intronic	C8orf37-AS1
10	79272764	0.0545908	C	T	rs1439787	Intronic	KCNMA1
6	13880601	0.0545615	G	A	rs144344085	Intergenic	MCUR1,RNF182
2	222607101	0.0545379	A	G	rs146673543	Intergenic	EPHA4,PAX3
5	95965126	0.054527	T	A	rs155045	ncRNA_intronic	LOC101929710
6	29936692	0.0545018	C	T	rs9885631	Intergenic	HLA-A,HCG9
6	29786873	0.0544912	C	T	rs56128518	Intergenic	LOC554223,HLA-G
6	29760536	0.0544912	G	A	rs45458093	ncRNA_exonic	HCG4
2	192031227	0.0544649	G	T	rs4853550	Intergenic	STAT4,MYO1B
8	96764258	0.0544621	T	G	rs7817825	ncRNA_intronic	C8orf37-AS1
10	69617133	0.054459	C	T	rs10997835	Intergenic	DNAJC12,SIRT1
3	195257650	0.054455	C	T	rs35777335	Intronic	PPP1R2
1	17307267	0.0544513	G	A	.	Intronic	MFAP2
19	47146676	0.0544355	C	T	rs10418827	Intergenic	GNG8,DACT3
9	5120157	0.0544027	C	A	rs11788963	Intronic	JAK2
9	5104402	0.0544027	T	C	rs11506663	Intronic	JAK2
8	18910428	0.0543942	A	G	rs10113368	Intergenic	PSD3,LOC100128993
8	18910228	0.0543942	G	A	rs10098005	Intergenic	PSD3,LOC100128993
8	18909507	0.0543942	T	C	rs6586793	Intergenic	PSD3,LOC100128993
8	18909286	0.0543942	G	A	rs73206428	Intergenic	PSD3,LOC100128993
6	135377632	0.0543918	A	T	rs2150682	Intergenic	HBS1L,MYB
6	135377186	0.0543918	G	T	rs4142299	Intergenic	HBS1L,MYB
6	135377091	0.0543918	C	T	rs2183709	Intergenic	HBS1L,MYB
6	135354094	0.0543918	G	T	rs4134030	Intronic	HBS1L
7	76838874	0.0543878	C	G	rs144062103	Intronic	CCDC146
11	61660704	0.0543816	A	G	rs528285	Intergenic	FADS3,RAB3IL1
16	89900495	0.054345	C	T	rs62054258	Intronic	SPIRE2
6	135372103	0.0543429	C	A	rs9402678	Intronic	HBS1L
8	104454946	0.05433	G	A	rs2304502	Intronic	DCAF13
4	188997617	0.0543228	C	A	rs67727918	Intergenic	ZFP42,TRIML2
6	135295001	0.0543188	G	A	rs4895436	Intronic	HBS1L
6	135371148	0.0543186	C	G	rs9389261	Intronic	HBS1L
3	195258384	0.0542814	C	T	rs34907067	Intronic	PPP1R2
3	195245093	0.0542814	G	A	rs66502757	Intronic	PPP1R2
7	76844183	0.0542805	G	A	rs74890324	Intronic	CCDC146
7	76844131	0.0542805	G	A	rs79349573	Intronic	CCDC146
7	76842468	0.0542805	C	T	rs117842122	Intronic	CCDC146
7	76825242	0.0542805	G	A	rs3093280	UTR3	FGL2
4	38906717	0.0542758	A	G	rs55718051	Intronic	FAM114A1
16	90052593	0.0542576	C	T	rs11643288	ncRNA_intronic	AFG3L1P
16	20093215	0.0542414	G	A	rs77031339	Intergenic	GPR139,GP2
22	34139032	0.0542218	C	T	rs5999080	ncRNA_intronic	LARGE-AS1
13	26534077	0.0542125	C	T	rs9511996	Intronic	ATP8A2
6	136247274	0.0542026	C	G	rs374914476	Intronic	PDE7B
16	89967397	0.0541803	A	C	rs10153196	Intronic	TCF25
16	89965842	0.0541803	C	T	rs10153055	Intronic	TCF25
7	28254052	0.0541645	C	G	rs66537437	ncRNA_intronic	JAZF1-AS1
19	34723899	0.054164	A	T	rs11673153	Intergenic	LSM14A,KIAA0355
19	34722984	0.054164	C	A	rs62125761	Intergenic	LSM14A,KIAA0355
19	34722908	0.054164	A	T	rs62125760	Intergenic	LSM14A,KIAA0355
19	34710817	0.054164	A	G	rs59123546	Intronic	LSM14A
19	34685617	0.054164	C	G	rs872236	Intronic	LSM14A
19	34682013	0.054164	A	G	rs10500271	Intronic	LSM14A
19	34681976	0.054164	G	A	rs17252790	Intronic	LSM14A
4	16464476	0.0541581	A	G	rs78250101	Intergenic	TAPT1-AS1,LDB2
11	61768706	0.0541523	C	T	rs4963442	Intergenic	FTH1,INCENP
11	61761229	0.0541523	A	C	rs57280117	Intergenic	FTH1,INCENP
