# Supplementary material for: Whole Genome Analyses of Chinese Population and De Novo Assembly of A Northern Han Genome
Source: Genomics Proteomics Bioinformatics. 2019 Sep 5;17(3):229–47. doi: 10.1016/j.gpb.2019.07.002 (PMC6818495; doi:10.1016/j.gpb.2019.07.002)
Supplement: Supplementary Table S15 [file mmc30.xlsx]

## Sheet: Sheet1
Table S15 Distribution of MTHFR 677T in Afro-Eurasia continents
Country (continent)	Region	Number of samples	Frequency of 677T	PMID
Europe
Finland Helsinki		545	0.251	12920077
Norway		391	0.28	10791559
Sweden		126	0.302	10791559
Russia		587	0.269	12920077
Germany		257	0.245	10791559
Ireland and Northern Ireland		1309	0.325	10791559
Britain/Wales		1046	0.354	10791559
The Netherlands		503	0.322	10791559
The Netherlands		188	0.274	12920077
France		133	0.361	10791559
France(Strasbourg)		178	0.357	12920077
Hungary		378	0.337	12920077
Italy		2053	0.438	10791559
Italy		1400	0.437397	12920077
Spain multicentre		652	0.338531	12920077
Turkey		1684	0.3334	15386535
Asia
Kazakhstan		110	0.359	18586655
Chinese
	Northern Han	339	0.578	Current study
	Southern Han	116	0.379	Current study
	Heilongjiang	1510	0.375	27888505
	Xinjiang	2422	0.367	27888505
	Hebei	4754	0.463	27888505
	Ningxia	1293	0.4	27888505
	Hainan	11520	0.213	27888505
Korea		1700	0.43	20504332
Japan		2472	0.352	10791559
Lebanon		697	0.3	16102131
Pakistan
	North	360	0.206444	19594369
	South	341	0.1161	19594369
India
	North	230	0.167418	22147263
	Northeast and East	464	0.0861974	22147263
	West	187	0.0775289	22147263
	South	180	0.0777761	22147263
Bahrain		191	0.13	16102131
Saudi Arabia		149	0.15	16102131
Thai		500	0.142	11014892
Philippines		394	0.099	18421714
Africa
Tunisia		197	0.29	16102131
Morocco		182	0.27	24679048
Burkina Faso		382	0.06	24679048
Benin		270	0.1	24679048
Ghana		174	0.08	24679048
Zambia		116	0.09	24679048
Note: Data were collected from studies with population sizes >100 individuals.

## Sheet: Ref
Ref1: Wilcken, B. et al. Geographical and ethnic variation of the 677C>T allele of 5,10 methylenetetrahydrofolate reductase (MTHFR): findings from over 7000 newborns from 16 areas world wide. J Med Genet 40, 619-625 (2003).
Ref2: Botto, L. D. & Yang, Q. 5,10-Methylenetetrahydrofolate reductase gene variants and congenital anomalies: a HuGE review. Am J Epidemiol 151, 862-877 (2000).
Ref3: Sazci, D. A., Ergul, E., Kaya, G. & Kara, I. Genotype and allele frequencies of the polymorphic methylenetetrahydrofolate reductase gene in Turkey. (2005).
Ref4: Akilzhanova, A. et al. Association between C677T/MTHFR genotype and homocysteine concentration in a Kazakh population. Asia Pacific Journal of Clinical Nutrition 17, 325-329 (2008).
Ref5: Yang, B. et al. Geographical and ethnic distribution of MTHFR gene polymorphisms and their associations with diseases among Chinese population. Clinical Genetics 92 (2016).
Ref6: Cui, L. H. et al. Methylenetetrahydrofolate reductase C677T polymorphism in patients with gastric and colorectal cancer in a Korean population. Bmc Cancer 10, 236 (2010).
Ref7: Ameen, G., Irani-Hakime, N., Fawaz, N. A., Mahjoub, T. & Almawi, W. Y. An Arab selective gradient in the distribution of factor V G1691A (Leiden), prothrombin G20210A, and methylenetetrahydrofolate reductase (MTHFR) C677T. Journal of Thrombosis & Haemostasis 3, 2126-2127 (2010).
Ref8: Mansoor, A. et al. Prevalence of the C677T single-nucleotide polymorphism in the methylenetetrahydrofolate reductase gene among Pakistani ethnic groups. Genetic Testing & Molecular Biomarkers 13, 521-526 (2009).
Ref9: Saraswathy, K. N. et al. Spectrum of MTHFR gene SNPs C677T and A1298C: a study among 23 population groups of India. Molecular Biology Reports 39, 5025-5031 (2012).
Ref10: Angchaisuksiri, P. et al. Prevalence of the C677T Methylenetetra- hydrofolate Reductase Mutation in Thai Patients with Deep Vein Thrombosis. Acta Haematol 103, 191-196 (2000).
Ref11: Patricia Alcasabas, M. D. et al. 5,10‐methylenetetrahydrofolate reductase (MTHFR) polymorphisms and the risk of acute lymphoblastic leukemia (ALL) in Filipino children. Pediatric Blood & Cancer 51, 178-182 (2010).
Ref12: Atadzhanov, M. et al. Frequency of APOE, MTHFR and ACE polymorphisms in the Zambian population. Bmc Res Notes 7, 194 (2014).
